# Supplementary material for: Compliant flooring to prevent fall-related injuries in older adults: A scoping review of biomechanical efficacy, clinical effectiveness, cost-effectiveness, and workplace safety
Source: PLoS One. 2017 Feb 6;12(2):e0171652. doi: 10.1371/journal.pone.0171652 (PMC5293217; doi:10.1371/journal.pone.0171652)
Supplement: S2 File — (XLSX) [file pone.0171652.s002.xlsx]

## Sheet: Biomechanical Efficacy
Table 1a. Biomechanical efficacy records included in the review: study populations, interventions, comparisons and outcomes (PICO table).
First author (year of publication)	Primary Theme*	Country of origin	Aims	Study design	Study setting	Study population (sample size)	# of floors evaluated	Intervention	Comparison	Outcomes of interest	Key findings	Gaps in research	Limitations	Category	Type	Performance based factors mentioned	Non-flooring intervention	Q1-Prevent Injury	Q2-Balance	Q3-Mobility Aide	Q4 - Hip Proctector
Adrian (1990)	Yes	United States	Not applicable	Controlled experiment	Laboratory	Older Adults, 65+ years (n = 47)	2	Other carpet, thickness not reported	Wood, thickness not reported	Speed (m/s); Stride length (SL; cm); Landing angle (degree); Take-off angle (degree); Leg angle (degree); Ratio (SL/HL)	>50% of subjects believed carpet was easier on their feet and safer, but there were no significant kinematic of kinetic differences with respect to the wood and carpet surfaces.	Not applicable	Not applicable	Grey Literature	Book/Book Chapter	Not applicable	Not applicable	No	Yes	No	No
Beach (2013)	Yes	United States	To extend findings to determine whether compliant flooring has an effect on postural stability during quiet standing for a more diverse and more impaired population than previously studied.	Controlled experiment	Laboratory	Adults, 18-64 years; Older Adults 65+ years; Special populations - Parkinson's Disease (n = 40)	3	Vinyl overlay, thickness not reported, with SmartCell underlay, 2.54 cm; Vinyl overlay, thickness not reported, with SofTile underlay, 5.25 cm	Force plate (no overlay)	Postural stability via center of pressure (COP data): A/P sway range, ML sway range, Mean sway velocity, Area of 95% confidence ellipse.	Though non-significant, compliant flooring caused increased sway in all 4 parameters during quiet standing in healthy older adults and increased sway in anterior-posterior sway range during quiet standing in adults with Parkinson's Disease (small in magnitude). No differences in stabilization immediately post-transition (displayed by increase sway upon completion of movement) for both populations.	Larger sample size with age and gender matched groups; Examine gait on compliant flooring while walking across a path of flooring or perform movements that require individuals to pick up and move their feet, similar to turning in a circle; Motion capture systems to track movements or having subjects where OPAL wearable sensors on their chest and ankles during movement to gain information about th…	Small sample size for special population; Only 2 trials per movement were taken; Fatigue factor; Functional movements were limited to one piece of flooring or the balance plate suggesting most movements were feet in place; Flooring was not installed with the manufacturer.	Grey Literature	Thesis/Dissertation	Not applicable	Not applicable	No	Yes	No	No
Beach (2014)	Yes	United States	To analyze the effect of compliant flooring (SofTile and SmartCell) on quiet-standing and limits of stability in an older adult population.	Controlled experiment	Not reported	Older Adults, 65+ years (n = 10)	3	SofTile, thickness not reported; SmartCell, thickness not reported	Force plate (no overlay)	AP sway range; ML sway range; Mean sway velocity (Eyes open and eyes closed conditions).	Compliant flooring may influence postural stability during quiet standing in the AP direction (p=0.029) indicating increased instability/poorer performance, but not for other postural sway parameters. AP Sway Range was different for the Flat Plate-SofTile (p=0.044) and Flat Plate- SmartCell (p=0.012) comparisons, but not for the SmartCell-SofTile (p=0.582) comparison. There was no interaction bet…	Determine the implications of the significant differences observed in A/P Sway Range results; Larger sample size.	Not applicable	Grey Literature	Conference Proceeding	Not applicable	Not applicable	No	Yes	No	No
Bhan (2013)	Yes	Canada	To investigate whether flooring systems provide differing impact attenuation as a function of BMI during impacts which simulate the vertical component of sideways falls on the hip. We used lateral pelvic release experiments with high and low BMI human volunteers to characterize the biomechanical effectiveness of two common floors and four safety flooring systems.	Controlled experiment	Laboratory*	Adults, 18 - 64 years (n = 30)	6	SofTile, 5.00 cm; Kradal, 1.20 cm; Residential loop carpet overlay, 0.90 cm, with Foam rubber underlay, 0.60 cm; Noraplan overlay, 0.20 cm with SmartCell underlay, 2.54 cm; Interface FLOR carpet overlay, 0.85 cm with SmartCell underlay, 2.54 cm	Noraplan, 0.20 cm	Peak force (Fmax); Impact initiation (Timp) time at which the force exceeded two standard deviations above the mean value calculated during the first, unloaded, 300 ms of the trial; Time to peak force (Tmax) (Fmax-Timp); % force attenuation (Fatten).	When all BMI and gender groups were combined, safety floors reduced peak force (by up to 11.7%), and increased the time to peak force (by up to 25.5%) vs. standard floor. The increased Tmax values (on average 19%) for the safety floors are indicative of decreased rates of deceleration at impact. Force attenuation was significantly higher for the low BMI group (force attenuation across safety floo…	Characterize the relationships between age, gender, BMI, trochanteric soft tissue thickness, effective mass and effective stiffness of the pelvis toward enhancing predictions of fall-related impact loads, and the protective capacity of engineering interventions, across the range of anthropometric characteristics present within the population; Clinical trial and cost-benefit analysis is needed; Ad…	Participants were not older adults, the age group at highest risk of hip fracture; Maximum drop height was 5cm; Using BMI as a categorical independent variable did not provide direct insights into the mechanisms underlying the across-group differences in impact dynamics we observed.	Academic	Original article	Not applicable	High versus low BMI.	Yes	No	No	Yes
Bhan (2014)	Yes	Canada	To test the effects of BMI, gender and flooring type on the energy absorbance of the pelvis during the impact phase of lateral falls.	Controlled experiment	Laboratory*	Adults, 18 - 64 years (n = 20)	6	SofTile, 5.00 cm; Kradal, 1.20 cm; Residential loop carpet overlay, 0.90 cm with Foam rubber underlay, 0.60 cm; Noraplan overlay, 0.20 cm with SmartCell underlay, 2.54 cm; Interface FLOR carpet overlay, 0.85 cm with SmartCell underlay, 2.54 cm	Noraplan, 0.20 cm	Energy absorbed during impact (Emax) was calculated as the area under the force–deflection curve during this compressive impact phase; Normalized energy absorbed (Enorm) was calculated as Emax divided by the body mass of the participant; System deflection at peak force (Dmax).	Differences in Emax between high and low BMI participants were observed only on the baseline rigid flooring condition/Noraplan were examined (Emax=27.0(9.4) J for high-BMI participants vs. 8.1 (2.1) J for low-BMI participants). ANOVA demonstrated that flooring condition had a significant effect on Emax. Mean (SD) Emax ranged from 17.5 (11.7) J in the control Noraplan condition, to 22.3 (13.8) J i…	To extend on current results, additional studies utilizing cadaveric tissues, mechanical test systems, or mathematical modeling are warranted; Further studies evaluating the relationships between gender, BMI, soft tissue thickness, and effective pelvic stiffness would enhance our ability to predict impact dynamics for persons across a range of anthropometric characteristics.	Participants were not older adults; Maximum drop height was 5cm; By using BMI as a categorical independent variable, our study does not provide direct insights into the mechanisms underlying the across-group differences in impact dynamics we observed.	Academic	Original article	Not applicable	Not applicable	Yes	No	No	No
Buschman (2015)	Yes	United States	To determine how different flooring types impacted body posture in regards to the ribcage and pelvis orientations for young and older groups of individuals.	Controlled experiment	Laboratory*	Adults, 18 - 64 years; Older Adults, 65+ years (n = 13)	3	SmartCell, 5.08 cm; SofTile, thickness not reported	Force plate (no overlay)	Pelvis angles; Ribcage angles.	Significant differences between the older and young postures existed across all floorings (older group had larger anterior pelvic and ribcage tilt when standing than the younger group), but no differences existed between floorings for either the pelvis or ribcage angles for either of the groups. Thus, this research does not indicate a postural difference due to type of flooring; rather the postur…	Understanding the postural changes in older populations and how different types of flooring compliances affect those postures will help in developing approaches for fall prevention.	Did not look at movement of the pelvis and ribcage, but rather average postural angles.	Grey Literature	Conference Proceeding	Not applicable	Young vs Old.	No	Yes	No	No
Casalena (1998)	Yes	United States	To devise methods to assess the performance of a particular flooring geometry for simultaneously achieving two competing design goals. Such a flooring system needs to remain relatively rigid during normal daily living activities such as walking (which requires a stiff floor), while effectively minimizing peak forces experienced by a femur during a fall-related impact.	Simulation study	Laboratory*	Not applicable	4	Penn State safety floor, 1.74 cm; Penn State safety floor, 1.42 cm; Penn State safety floor, 1.74 cm; Penn State safety floor, 1.42 cm	Not applicable	Critical support pressure (Critical column bucking load/Column spacing^2); Maximum walking deflection; Modulus (measure of stiffness).	The unique flooring geometry presented here responds as a relatively stiff floor during walking and as a relatively soft floor during fall-related impact. Both finite element and experimental data suggest that the proposed safety floor can effectively meet the design goal of 2 mm maximum deflection during walking, while effectively reducing impact forces during a fall.	Column spacing should be kept as small as possible to assure most uniform response across floor.	Not applicable	Academic	Original article	Not applicable	Not applicable	Yes	Yes	No	No
Center for Healthcare Environmental Management (2003)	No	United States	Not applicable	Report	Not applicable	Not applicable	0	Not applicable	Not applicable	Not applicable	Cushioned-vinyl flooring materials with a carpet like surface can significantly reduce force of impacts. Carpeting can be firm enough to allow wheels to roll with minimum resistance.	Not applicable	Not applicable	Grey Literature	Periodical	Maintenance of flooring; Hygiene of flooring, Aesthetics; Glare; Acoustics	Not applicable	Yes	No	No	No
Chesney (1996)	Yes	United States	To evaluate the wheelchair work measurement method on a wide range of surface types.	Controlled experiment	Laboratory	Adults, 18 - 64 years (n = 1)	4	Indoor accessible carpet, 1.20 cm; Inaccessible carpet overlay, 2.10 cm, with Foam underlay, 0.90 cm; Rubber playground surface, thickness not reported	Plywood, thickness not reported	Average work per meter (Nm).	The inaccessible carpet was 23-172% more difficult to negotiate than the ramp at the same grade and cross slope and this percentage decreased as the work required increased. The effects of surface type on the amount of work required decreased as grade increased, indicating that surface type contributed less to the differences in the amount of work required at steeper grades compared to lower grad…	Refine measurement method and use different test subjects; Utilize two SMARTWHEELS to accurately measure the amount of work required to negotiate surfaces; Focus on the development of a standard for surface firmness.	Not applicable	Academic	Original article	Not applicable	22 different grade/cross slope configurations.	No	No	Yes	No
Dickinson (2001)	Yes	United States	To determine the effect of selected floor coverings on the balance of older adults. Does selected residential carpet and pad significantly increase postural sway among healthy, community-dwelling older adults? Does selected residential carpet and pad increase the use of a hip versus ankle balance strategy among healthy, community-dwelling older adults? Does selected residential carpeting and pad …	Controlled experiment	Laboratory*	Older Adults, 65+ years; Older Adults, <65 years (n = 25)	2	Residential grade carpet overlay, 1.27 cm, with Polyurethane underlay 1.11 cm	Force plate (no overlay)	Mean postural sway; Balance strategy score.	Postural sway significantly increased on the carpet only when participants had their eyes closed and the forceplate on the balance machine moved. Balance strategy was not affected by the carpet (except in eyes closed and forceplate movement conditions). Participants were able to adjust to the sensory limitations by adopting an ankle strategy regardless of the floor surface. The results of this st…	Additional replications of this study are needed using larger sample sizes, and long-term assessment of balance control is essential; determine if fatigue changes results.	Did not measure balance over long periods of time, and participants were measured on Saturdays; Fatigue factor was not considered.	Academic	Original article	Not applicable	Eyes (open, closed); Forceplate (stationary, moving).	No	Yes	No	No
Dickinson (2002)	Yes	United States	To determine how a specific commercial-grade carpet affected balance (i.e., postural sway and balance strategy) among a group of healthy, older adults. We examined the following research questions: (a) What effect does selected commercial carpet have on postural sway among older adults? (b) Does selected commercial carpet affect the use of a hip versus ankle balance strategy among older adults? a…	Controlled experiment	Laboratory*	Older Adults, 65+ years (n = 45)	2	Commercial grade carpet, 0.48 cm	Force plate (no overlay)	Sensory Organization Test (eyes: open/closed/confusing visual output; forceplate: stationary/moving).	The participants were able to adapt to the sensory limitations regardless of whether they were standing on the carpet. Although balance strategy scores were significantly lower during the carpeted conditions (91.89 vs. 92.64) the clinical significance was questionable as the difference between the means was small for practical purposes. Thus, healthy, older adults do not seem to have great diffic…	Examine the effect of carpet on individuals who have a history of falling.	Participants were healthy (e.g. can't generalize to those with balance impairments or a history of falling); Fatigue is a factor not considered; Low pile height of the carpet used may contribute to the lack of difference found in postural sway.	Academic	Original article	Not applicable	6 SOT conditions that altered sensory input for balance control.	No	Yes	No	No
Finlay (2007)	Yes	United Kingdom	To assess differing floorings currently utilized in sheltered housing and to explore differences in recorded foot pressures, as this may have a role in reducing falls and consequent fractures.	Controlled experiment	Laboratory*	Older Adults, 65+ years (n = 10)	13	Flotex (100% polyamide nylon), 0.43 cm; Heavy duty twist carpet (tufted loop pile with woven polypropylene and impervious gel foam backing), thickness not reported; Heavy duty twist carpet (tufted loop pile with woven polypropylene and impervious gel foam backing), thickness not reported; Shag carpeting overlay (with jute backing), thickness not reported, with Cellular sponge underlay, thickness …	Force plate (no overlay)	Heel strike; Toe off; Time between heel strike and toe off; Contact area and maximum load (kg/cm^2).	Floor surfaces have an important influence on gait (i.e., striking differences) and are likely to affect walking stability and falls. The most favorable walking pattern occurred with heavy duty carpet without underlay, with a shortest mean time of heel strike, toe off and interval of heel strike to toe off. Bedroom pile with underlay was the least favorable and had longer intervals for each of th…	Test a heavy duty carpet without underlay on a subfloor other than concrete.	Used a single footprint as a measure of walking speed; Limitations in the methodology designed primarily to record direct foot pressure measurements; The introduction of covering surfaces between footwear and the sensors introduces an additional variable, and the measuring instrument may change the characteristics of the surface it aims to measure; Only females in standardized footwear (one type)…	Academic	Original article	Not applicable	Not applicable	No	Yes	No	No
Gardner (1998)	Yes	United Kingdom	To examine the relationship between impact force and fracture incidence for common types of floor coverings and floor constructions that are found in homes for the elderly.†	Simulation study	Laboratory	Not applicable	6	Loop carpet, thickness not reported; Pile carpet, thickness not reported; Loop carpet overlay, thickness not reported with Pad underlay, thickness not reported; Pile carpet overlay, thickness not reported, with Pad underlay, thickness not reported; Vinyl, thickness not reported	Concrete	Mean peak impact force - hip (kN).	Differences between mean forces for the 6 surfaces were highly significant (p > 0.001), with the thicker coverings producing 7 percent lower forces. Good agreement was found between the present study and the published data from Maki and Fernie for impact force measurements on concrete/terrazzo slabs; however, the range of force values for the group of ﬂoor coverings was 7% for the present study v…	Determine the correlation between the incidence of fractures on each floor surface and the force measured during the simulation with that floor.	Literature had to be used to provide comparative results of force attenuation because of the weakness of methodology in part of this study; Only measured the force applied directly by the body mass (from the spring compression).	Academic	Original article	Not applicable	Not applicable	Yes	No	No	No
Glaser (1981)	Yes	United States	To compare energy cost and cardiopulmonary responses to wheelchair locomotion and walking on a hard smooth surface [tile] and a carpeted surface at an equal velocity [3.0 km/hr].	Controlled experiment	Laboratory*	Adults, 18 - 64 years (n = 19)	2	Low pile carpet, thickness not reported	Tile, thickness not reported	Gross energy cost (GEC); Net locomotive energy cost (NLEC); Pulmonary ventilation (VE); Heart rate (RR).	On tile, GEC and NLEC were found to be lower, whereas VE and RR were higher for wheelchair locomotion than for walking at the same velocity. On carpet, wheelchair locomotion elicited higher values for all variables than walking. When going from tile to carpet, significant increases in these variables were found for wheelchair locomotion, whereas walking elicited similar response magnitudes on bot…	Not applicable	Conducted under minimal stress or baseline conditions for wheelchair locomotion; Intended to use 4 km/hr for this study, but pilot research showed that the subject population experienced excessive fatigue in attempting to maintain 4km/h this wheelchair velocity on carpet.	Academic	Original article	Not applicable	Wheelchair-dependent versus able-bodied.	No	Yes	Yes	No
Glinka (2013a)	Yes	Canada	To characterize the effects of a range of safety flooring surfaces on femoral neck force (and force attenuation compared with a rigid surface) during simulated hip impacts. And to determine the effects of the same safety floors on postural sway during quiet and tandem stance for two vision conditions (eyes open and eyes closed).	Controlled experiment	Laboratory*	Adults, 18 - 64 years (n = 12)	8	SmartCell, 1.27 cm; SmartCell, 2.54 cm; SofTile, 4.4 cm; SofTile, 9.5 cm; Landsafe, 3.8 cm; Landsafe, 10.2 cm; Dax Tatami Martial Arts, 3.8 cm	Medium density fiberboard, 3.80 cm	Mean peak femoral neck force (Fneck) (2, 3, 4 m/s); Attenuation in Fneck provided by each floor (Fneck_atten); Quiet Stance (RMS_AL, RMS_ML, vel_ap (velocity in the anteroposterior direction), vel_ml (velocity in the mediolateral direction) - with open and closed), Tandem Stance (RMS_ap, RMS_ml, vel_ap, vel_ml - with open and closed).	Some safety floors can attenuate up to 33.7% of the peak femoral impact force without influencing balance (SmartCell, 2.54 cm). 3 of 7 floors which provided the greatest force attenuation (up to 51.2%) increased sway during tandem stance, only in the medio-lateral direction. During simulated hip impacts, force attenuation for the safety floors ranged from 18.4 (SD 4.3)% to 47.2 (3.1)%, with each …	Additional studies simulating other falling scenarios (eg, impact to the head or hand); Interventions aimed at reducing fall-related injuries in older adults is clear; Clinical trial to assess the effectiveness of safety floors at reducing fall-related injuries in high-risk environments.	Participants were healthy, young adults; Only assessed postural sway during stance; Force attenuation measures were obtained with a mechanical testing system vs. human subjects; Force attenuation capacity of the safety floors was only assessed during simulated falls on the hip.	Academic	Original article	Not applicable	Not applicable	Yes	Yes	No	No
Glinka (2013b)	Yes	Canada	To characterize a range of commercially available floors based on their ability to absorb energy during simulated head and hip impacts while resisting displacement when subjected to ground reaction forces representing single-leg stance.	Controlled experiment	Laboratory*	Not applicable	8	Interface FLOR carpet, 0.84 cm; Kradal, 1.27 cm; Kradal, 2.54 cm; SmartCell, 2.54 cm; Residential loop carpet overlay, 0.64 cm, with Foam rubber underlay, 0.32 cm; Berber carpet overlay, 1.02 cm with Foam rubber underlay, 0.32 cm; Interface FLOR carpet overlay, 0.84 cm with SmartCell underlay, 2.54 cm	Commercial grade carpet overlay, 0.64 cm with Foam rubber underlay, 0.32 cm	Energy absorption hip (ehip); Energy absorption head (ehead); Peak footfall deflection (dmax); Hip energy absorption-to-peak deflection ratio (ehip-ratio); Head energy absorption-to-peak deflection ratio (ehead-ratio).	We found that energy absorption for all safety floors (mean (SD) = 14.8 (4.9) J) was 3.2- to 5.4-fold greater than the control condition (commercial carpet), only the residential and interface carpets did not absorb more energy. The Berber carpet (1.6x) and SmartCell (3.5x) provided the most attenuation of bedside mats and safety floors respectively. Footfall deflections were not significantly di…	Investigate whether there are material or geometric factors which predict the biomechanical effectiveness of flooring systems (using indices such as energy absorption to footfall ratios) at reducing fall-related injuries; Use different test methods to determine the potential influence of loading rate on the characteristics of safety floors; Determine if the relative deflection rankings across flo…	Several of the floor samples' stiffness (and thus loading rate) increased dramatically once the sample materials ‘bottomed out’; Did not incorporate deformation of the soft tissues in the indentation devices (head, hip, foot); Only simulated the single-leg stance phase of gait when the entire sole of the shoe is in contact with the floor; Combination of shear and compressive loading was not exami…	Academic	Original article	Not applicable	Not applicable	Yes	Yes	No	No
Hales (2015)	Yes	United States	To analyze: the force attenuation (of several select commercially available and prototype floor compositions) during simulated falls onto the knees); the manual wheelchair propulsion forces while individuals with various disabilities ambulate over the select and prototype floor coverings; the slip resistance of each floor covering.	Controlled experiment	Laboratory*	Wheelchair bound (n = 14)	17	Textured vinyl, 0.65 cm; Textured vinyl, 0.50 cm; Fusion bond vinyl, 0.83 cm; Composite stitch bond vinyl, 0.54 cm; Textured vinyl, 0.83 cm; Cut & loop short pile carpet, 1.41 cm; Cut short-pile carpet, 1.12 cm; Cut short-pile carpet, 1.45 cm; Cut short-pile carpet, 1.33 cm; Tip Sheared-A, 1.03 cm; Tip Sheared-B, 1.03 cm; Tip Sheared-C, 1.03 cm; Tip Sheared-D, 1.03 cm; Residential grade carpet ov…	Residential cut pile carpet overlay, 1.40 cm, with Unattached underlayment loose rebound underlay, 1.21 cm; Solid surface	Peak vertical forces (kN); Force attenuation; Mean vertical velocity (m/s); Average wheelchair push forces (N); Sustained wheelchair push forces (N).	Composition 9 is the most promising floor covering used for meeting the safety and injury reduction criteria for falling, slipping, and wheelchair ambulation. No difference between residential carpet with underlay and composition 9 based on force attenuation (20%) and no difference between composition 9 and vinyl floor samples based on the manual wheelchair propulsion measurements (tangential for…	Focus on force attenuation and force-deflection properties of floor compositions during a simulated fall; Preventative measures are necessary to combat the expected increase in wheelchair ambulatory and fall-related traumas; Clinical trials should be developed.	Wheelchair participants had a wide range of disabilities; Subfloor was concrete only; Single weighted manikin.	Academic	Original article	Not applicable	Not applicable	Yes	No	Yes	No
Hanger (2014)	Yes	New Zealand	To examine gait characteristics on low impact floors compared to a standard floor in different patient diagnostic groups (Parkinson’s and stroke patients).	Controlled experiment	Acute Care/Hospital	Older Adults, 65+ years; Special populations: Stroke; Parkinson's (sample size not reported)	4	Vinyl overlay, 0.50 cm with SmartCell underlay, 1.5 cm; Vinyl overlay, 0.50 cm, with Tarkett Omnisport EXCEL underlay, 0.83 cm; Vinyl overlay, 0.50 cm with Kradal underlay, thickness not reported	Vinyl, 0.50 cm	Timed up-and-go test: subjective ratings of comfort during walking (visual analogue scale), gait speed; Subjective ratings of stability during walking (visual analogue scale); Subjective ratings of difficulty walking (open text); Gait initiation difficulties assessed by blinded assessors using video recordings); Safety during turning whilst walking (assessed by blinded assessors using video recor…	All low impact floors had some transient dimpling after pressure, but the most expensive LIF had the least dimpling and fastest recovery time. Patients' comments were favourable for all floors, except 1 Parkinson's patient noted "sticky feet" on one low impact floor.	Not applicable	Not applicable	Grey Literature	Clinical Trial Registration	Maintenance of flooring; Hygiene of flooring, Orderlies	Not applicable	No	Yes	No	No
Heijnen (2014)	Yes	United States	To determine changes in failure [subject's foot contacts the obstacle] as a function of flooring surfaces.	Controlled experiment	Not reported	Adults, 18 - 64 years (n = 82)	2	Other carpet, thickness not reported	Hardwood, thickness not reported	Minimum foot clearance (MFC) over obstacle; Change in MFC.	Subjects contacted the obstacle earlier on a hardwood floor compared to the carpet (p<0.001). Minimum foot clearance during the first three trials was not different (p=0.93), but the rate of decrease of minimum foot clearance was steeper for the hardwood floor (-1.9 mm/trial) and was almost twice as high as the slope in the carpet condition (-1.0 mm/trial). There is a decreased risk of obstacle c…	Not applicable	Not applicable	Grey Literature	Abstract	Not applicable	Not applicable	No	Yes	No	No
Hernandez (2007)	Yes	United States	To explore the behavior of a passive dynamic walker after trunk perturbations in the sagittal plane, given different surface compliances that range from concrete to rubber mats.	Simulation study	Not reported	Not applicable	2	Rubber floor, thickness not reported	Concrete	Energy losses; Maximum angle deviations; Segment trajectories.	The comparison of surface compliance on system behavior during a step revealed the most significant effect in swing leg trajectory, in comparison with the stance leg (25% difference in swinging leg angle vs. 18% difference in stance leg angle). The addition of surface compliance led to significant changes in energy losses, yet revealed changes of less than 10% in the maximal angle deviations duri…	Not applicable	Not applicable	Grey Literature	Conference Proceeding	Not applicable	Not applicable	No	Yes	No	No
Kleiner (2007)	Yes	Brazil	To investigate the effect of flooring surfaces in the ground reaction force and foot/floor friction during stroke gait.	Controlled experiment	Laboratory	Adults, 18 - 64 years (n = 24)	3	Needle punch carpet, 0.2 cm; Homogeneous single layer vinyl, 0.20 cm; Heterogeneous vinyl, 0.25 cm	Not applicable	Vertical component of the GRF; Anteroposterior component of the GRF; Component mediolateral of the GRF.	Floor effect results: GRF would show differences when the surfaces types were compared. The flooring rigidity and the hemiparetic gait characteristics may be related to these results. The HOV (homogenous vinyl) showed higher impact peak (Fz1) during the heel contact when it was compared to the HTV (heterogenous vinyl) and carpet, explained by the HOV (rigid vs. other flooring surfaces).	Future studies involving kinematic and dynamic analysis of these patients walking on different flooring surfaces can bring knowledge about the results found in this study.	Not applicable	Grey Literature	Conference Proceeding	Not applicable	Not applicable	No	Yes	No	No
Knoefel (2008)	Yes	Canada	To verify the safety of the product in a frail older adult population.	Controlled experiment	Laboratory*	Older Adults, 65+ years (n = 9)	2	Vinyl faux tile overlay, thickness not reported, with SmartCell underlay, 2.54 cm	Ceramic tile overlay with concrete underlay, thickness not reported	Objective Measures: Berg balance scale score, Timed Up and Go test; Subjective impressions: Difficulty getting up, Safe walking, Safe turning, Safe standing, Floor like home; Subjective comparisons: Comfort (preference), Slipperiness (subjective perception), Steadiness (subjective perception), Ankle support (subjective perception), Safety (subjective perception).	No statistical difference between the Timed Up-and-Go scores for the subjects on the 2 floors, and their Berg Balance scores were identical. Subjectively, the physiotherapists noted a slight increase in sway for patients on the experimental floor compared with the conventional floor, they agreed that this had not negatively impacted patient safety during this pilot. This pilot study showed it did…	A prospective study, involving a much larger sample size, using dual-stiffness flooring over time and during different activities, will be required to confirm the results.	Pilot only; Small sample size; Population limited to diagnoses; Timed Up-and-Go test insufficiently replicates normal activities of daily living.	Academic	Original article	Not applicable	Not applicable	No	Yes	No	No
Koontz (2005)	Yes	United States	To conduct a kinetic analysis of manual propulsion during start-up on select indoor and outdoor surfaces.	Controlled experiment	Conference Center	Special population - Wheelchair dependent (n = 11)	5	High-pile carpet, Thickness not reported; Low-pile carpet, thickness not reported; Indoor tile; Wood, thickness not reported	Smooth level concrete	Peak wheel torque (Nm); Peak resultant force (N); Mechanical effective force; Peak rate of rise of resultant force (N/s); Maximum resultant force rate of rise (start-up and steady state for all outcomes); Peak velocity; Distance travelled; Number of strokes in the first 5s of the trial.	Applied resultant force (p = 0.0154), wheel torque (p < 0.0001), and mechanical effective force (p = 0.0047) were significantly different between surfaces. Wheel torque was 2.0 - 3.5 times higher for each surface compared with that measured during steady-state propulsion on the reference surface. High-pile carpet, low-pile carpet, the reference surface, tile, and wood flooring all required less t…	Incorporate a broader range of surface types, ramp grades, and surfaces exposed to inclement weather conditions.	Small sample size; Flooring surfaces limited to what was available at the conference center; Order was not randomized.	Academic	Original article	Not applicable	Stroke versus Non-stroke.	No	No	Yes	No
Kuwae (2004)	Yes	Japan	To determine the influence of floor material on standing and walking in hemiplegic patients.	Controlled experiment	Not reported?	Special population - 6 post stroke hemiplegic patients and 1 normal subject (n = 7)	3	Other carpet, thickness not reported	Wood, thickness not reported; Linoleum, thickness not reported	Angle patterns in the anteroposterior and lateral direction.	No difference was observed in the antero-posterior or lateral directions with different floor materials. The posture angle (body motion) estimated from the acceleration signals during standing and walking on carpet differed from those on flooring and linoleum, suggesting that the movement of the center of gravity depended on the floor material (hardness).	Not applicable	Small sample size.	Grey Literature	Conference Proceeding	Not applicable	Stroke vs non-stroke.	No	Yes	No	No
Laing (2004)	Yes	Canada	To test whether reducing the floor stiffness attenuates peak force during experimental falls on the hip from safe heights; and to develop and use a mathematical (vibratory) model to predict how feasible reductions in floor stiffness reduce peak forces during falls from standing.	Controlled experiment	Laboratory*	Adults, 18 - 64 years (n = 7)	2	Compliant floor condition	Rigid floor (stiffness of 733 kN/m), thickness not reported	Peak hip impact force (actual for 1.25 cm and 5.0 cm fall heights, predicted for standing height); Reduction in peak force (%).	In the 1.25 cm fall height condition, average peak forces were 16% lower in the compliant than rigid floor condition (497±81 versus 595±107 N). In the 5.0 cm fall height condition, peak forces were 40% lower in the compliant than rigid floor condition (623±71 versus 1045±88 N). Model predictions of peak force matched experimental data with 14±6% accuracy. Peak forces predicted by the model for fa…	Determine the additional benefit provided by damping elements; Determine threshold values for floor stiffness, below which balance maintenance and recovery is impaired.	Not applicable	Grey Literature	Abstract	Not applicable	Not applicable	Yes	No	No	No
Laing (2009)	Yes	Canada	To measure the force attenuation provided by a range of commercially available low stiffness floors during simulated sideways falls on the hip, and to determine whether these floors influence balance and mobility in healthy elderly women.	Controlled experiment	Laboratory	Older Adults, 65+ years (n = 15)	3	SmartCell, 2.54 cm; SofTile, 10.00 cm	Noraplan, 0.20 cm	Force attenuation at 2 m/s, 3 m/s and 4 m/s (average percent decrease in Fneck (hip) compared to rigid floor); Proportion of successful get-up and go; Time (secs), Restricted get-up and go time (success); RMS in the AP and ML directions with eyes open and closed; Mean velocity of COP in the AP and ML directions with eyes open and closed; Proportion of successful balance recovery trials following …	Differences were observed in the mean attenuation in peak femoral neck force provided by the SmartCell (24.5%), SofTile (47.2%), Firm Foam(76.6%), and Soft Foam(52.4%) floors. As impact velocity increased from 2 to 4 m/s, force attenuation increased for SmartCell (from 17.3% to 33.7%) and SofTile (from 44.9% to 51.2%), but decreased for the Firm Foam (from 87.0% to 64.5%) and Soft Foam (from 66.1…	Clinical trial to measure the effect of the floor (with SmartCell or SofTile) on both falls and fall-related injuries in a high risk setting; Further testing with compliant sub-flooring (e.g. wood-frame and plywood); Assess how low-stiffness floors affect other kinetic and kinematic variables associated with fall risk; Evaluate of other fall-related injuries (e.g. wrist fractures and concussions …	Did not examine the effects on balance of transitioning from rigid to low stiffness floor; Did not incorporate feasibility assessments from the perspective of residential care staff; All tests were performed in conditions that simulated a stiff sub-flooring material such as concrete; Predictable direction and magnitude of the perturbation did not simulate the variation in environmental stimuli ex…	Academic	Original article	Durability/Longetivity of flooring	Not applicable	Yes	Yes	No	Yes
Li (2013)	Yes	Japan	To address this issue and compare the force attenuation provided by different hip protectors and types of flooring, we designed a simplified pendulum impact device that allowed us to simulate the impact force loaded onto the hip during a fall and to predict the potential force-attenuation effect.	Controlled experiment	Laboratory‡	Not applicable	3	Tatami matting, 5.50 cm; Wood, thickness not reported	Concrete	Impact force (hip); Force attenuation rates (hip).	All the tests using tatami matting reduced the impact to below the average fracture threshold of elderly people (3472N). A combination of tatami and soft hip protector provided the best force attenuation (72.5%). The impact force with no hip protector on tatami matting was 2273 N, and the impact force with the soft hip protector on tatami matting was the lowest, at 1634 N. Without hip protectors,…	Not applicable	Impact simulator did not exactly represent human anatomy; Did not measure the impact force at the femoral neck in the experiment; Limited range of hip protectors and floor types used.	Academic	Original article	Not applicable	Hard and soft hip protectors.	Yes	No	No	Yes
Lord (1991)	Yes	Australia	To assess the effect of flooring on peripheral sensation and stability.†	Controlled experiment	Assisted living	Older Adults, 65+ years; Older Adults, <65 years (n = 95)	1	Not applicable	Thin-piled carpet, thickness not reported	Correlation between visual test measures and postural sway after controlling for age; Visual measures - faller-non-faller comparisons.	Visual acuity and contrast sensitivity were not associated with body sway when subjects were standing on a firm base [thin carpet], but did affect body sway on foam.	Not applicable	Not applicable	Academic	Original article	Not applicable	Good vs poor vision.	No	Yes	No	No
Ma (2012)	Yes	Canada	To investigate responses during quiet stance and sit-to-stand tasks in retirement home dwellers.	Controlled experiment	Laboratory	Older Adults, 65+ years (n = 12)	5	Institutional grade carpet, 0.50 cm; Kradal, 1.20 cm; Resilient rolled sheeting overlay, 0.20 cm, with SmartCell underlay, 2.54 cm; Industrial grade carpet overlay, 0.50 cm with SmartCell underlay, 2.54 cm	Resilient rolled sheeting, 0.20 cm	Quiet stance (in AP and ML directions): Range, RMS, Velocity and Frequency of sway; Sit-to-stand (AP direction): Range, Velocity, Minimum margin of safety, Distance travelled by the COP in the first 3 seconds of the movement phase following seat off; Success rate: Percentage of trials where participant was able to stand on first try and/or recover balance.	The results of this study provided evidence supporting the potential for safety floors to reduce fall-related injury risk without impairing balance and mobility of users. The 4 balance variables were not significantly different across floor conditions in either the AP or ML direction. Differences in success rate on floors was not significant. SmartCell with resilient rolled sheeting (SCR) conditi…	Future validation of WBB (Wii Balance board) COP accuracy is recommended for dynamic task activities such as the sit-to-stand task; Longer trial length (e.g. 20 secs) to calculate time to stabilization (a fall risk factor).	Balance variables may not be sufficiently sensitive to flooring compliance; Examined quiet stance task with eye closed which represents worst case scenario; Didn’t test participants after lying down; Limited to feet in place strategies; Lack of kinematics collection; Duration of sit-to-stand trials (10 sec) were not sufficient to calculate the exact movement phase length and time to stabilization…	Grey Literature	Thesis/Dissertation	Not applicable	Not applicable	No	Yes	No	No
Maki (1990)	Yes	Canada	To assess to what extent the magnitudes of the impact forces generated in falling accidents on level surfaces are affected by the nature of the floor covering.	Controlled experiment	Laboratory‡	Not applicable	13	Loop carpet, 0.70 cm; Pile carpet, 0.70 cm; Indoor/outdoor carpet, 1.00 cm; Thick pile carpet, 1.30 cm; Loop carpet, 0.70 cm overlay with Rubber, 0.60 cm underlay; Pile carpet, 0.70 cm overlay with rubber, 0.60 cm underlay; Indoor/outdoor carpet, 1.00 cm overlay with Rubber, 0.60 cm underlay; Thick pile carpet 1.30 cm overlay with rubber 0.60 cm underlay; PVC Vinyl, 0.20cm; Vinyl composition with…	Terrazzo concrete slab, 0.60 cm	Peak force (kN) for hip impactor; Peak force (kN) for hand impactor.	Peak impact force differed based on the type of floorcovering. For hip impacts, the mean differences between the different floorings ranged up to 23%, with the padded carpets providing the best impact attenuation; the addition of an under pad provided better impact attenuation than carpet alone. There were no significant differences between thicker versus thinner pile carpets. The stiffer floorin…	Large-scale epidemiological studies under carefully controlled environmental conditions to validate the results suggested by simulations; Examine frictional characteristics of the flooring that could influence the likelihood of this injury mechanism; Examine type of flooring and affect of wheelchair rolling resistance and the ability of wheelchair users to propel themselves.	Possibility that some real differences in the impact attenuation of different floor coverings were masked by the variability in the experimental measurements; Fall simulator was a simple approximation of the fall dynamics of a 50th-percentile elderly female with a moderately thick soft tissue layer, falling from a stationary standing position; Only two impact sites were studied; The complexities …	Academic	Original article	Not applicable	Not applicable	Yes	No	No	No
Mcgill (1999)	Yes	Canada	To document the impact forces of landing on the buttocks [carpeted concrete floor]. The major issues that needed to be addressed were: What were the magnitude of the impact forces, were they sufficient to cause injury, and what were the possible injuries most likely to result? Using a simple model, lumbar spine forces were estimated and compared to tolerance values published in the literature.	Controlled experiment; Simulation study	Laboratory	Not applicable	2	Industrial Carpet, thickness not reported	Force plate (no overlay)	Peak impact forces to pelvis (N); Lumbar forces (N or kN).	Peak vertical impact forces applied to the pelvis ranged from 6000 to 29 800 N which were translated into lumbar spine compression and shear forces. Specifically, peak impact forces were: Body upright (20 000–29 900 N); torso-legs 45° to floor (13 000–22 200 N); Layout position (6000–15 200 N). The impact forces generated from falling onto the pelvis from a seated height, appear to be sufficient …	Not applicable	Not all of the tolerance values summarized were obtained at the loading rates of the impacts tested here; the dummy was incapable of anticipatory muscle activation which would modulate stiffness upon impact, and the transmissibility of force, resulting in higher spine loads; the biofidelity of the dummy skin and buttock covering was unknown in it’s ability to simulate the absorption of the impact.	Academic	Original article	Not applicable	Posture (body upright, torso-legs 45 degrees to floor, layout).	Yes	No	No	No
Mercer (2005)	Yes	United States	To investigate the biomechanics of wheelchair propulsion over tile, carpet, and up a ramp.	Controlled experiment	The 2004 National Veterans Wheelchair Games (St. Louis, MO)	Special population: Wheelchair dependent (n = 23)	2	Low pile carpet, thickness not reported	Tile, thickness not reported	Maximum resultant force (N); Maximum wheel torque (Nm); Maximum rate of resultant force application (kN/sec); Contact time (sec/stroke); Cadence (strokes/sec); Average velocity (m/s).	Manual wheelchair users used increased resultant force, wheel torque, rate of force application, and contact time. For propulsion over carpet compared to the tile, but no significant differences were detected. Low-pile carpet was used in the study (due to availability) and it may not have provided enough resistance to show significant difference in propulsion over carpet compared to propulsion ov…	Investigate how changes in wheelchair setup and/or propulsion training protocols can minimize the risk factors for secondary injury that were observed in this study.	Not applicable	Grey Literature	Conference Proceeding	Not applicable	Ramp.	No	No	Yes	No
Minns (2004)	Yes	United Kingdom	To assess the ability of several compliant surfaces to attenuate force when used with a hip protector.†	Controlled experiment	Laboratory‡	Not applicable	18	Fabric-backed luxury pile carpet overlay, thickness not reported, with Sorbothane underlay, 0.60 cm; Fabric-backed luxury pile carpet overlay, thickness not reported, with Rubber underlay, 0.70 cm; Fabric-backed luxury pile carpet overlay, thickness not reported, with Latex sponge underlay, 0.70 cm; Fabric-backed luxury pile carpet overlay, thickness not reported, with Rubber crumb underlay, 0.70…	No floor covering	Energy absorbed (%); Reduction in peak force compared with no underlay (%).	Impact resistance of conventional floor coverings (common vinyls and carpets) are not necessarily improved to standards that would reduce the energy levels and peak forces to safe standards. Regardless of the composition and construction of the carpet, they offer poor energy absorption when older people fall, and thin and thick vinyl floors are even worse. Underlays provide a more permanent solut…	A clinical study needs to be undertaken to ascertain the contribution that underlays make in reducing the number of fractures of the hip caused when patients fall onto the floor; Underlays more than 15 mm thick may present other problems such as limiting the traction of wheeled devices including wheelchairs and hoists, and we are currently evaluating the effects of these materials (obtain referen…	Not applicable	Academic	Original article	Maintenance of flooring	Not applicable	Yes	No	No	Yes
Nabhani (2002)	Yes	United Kingdom	To compare the impact absorption properties of several possible materials.	Controlled experiment	Laboratory‡	Not applicable	8	Peerless Carpet overlay (80% wool, 10% polypropylene), thickness not reported, with Poron underlay, 0.30 cm; Peerless Carpet overlay (80% wool, 10% polypropylene), thickness not reported, with Poron underlay, 0.60 cm; Peerless Carpet overlay (80% wool, 10% polypropylene), thickness not reported, with Poron underlay, 0.90 cm; Peerless Carpet overlay (80% wool, 10% polypropylene), thickness not rep…	Peerless Carpet, thickness not reported	Maximum impact force (kN).	The carpet underlays reduced the impact force by more than 50% to below the fracture threshold of 2.5kN. Floor coverings have an important role to play in the reduction of impact forces in a fall. A combination of an effective hip protector with energy absorbent flooring is the best environment to reduce the likelihood of hip fracture in a fall.	Examine if poron has better wear characteristics than carpet under pads.	The 5 mm layer of silicone to simulate the effect of skin with flesh on the hip was permanently deformed so a 5 mm thick foam with adhesive layer was used for other experiments.	Academic	Original article	Not applicable	Hip protector effectiveness (novel design, safehip, sahva, poly).	Yes	No	No	Yes
Nabhani (2004)	Yes	United Kingdom	To describe a new technique for accurate simulation of typical impact conditions and a method for analysis of results.	Controlled experiment	Laboratory‡	Not applicable	51	Carpet overlay, thickness not reported, with Poron underlay, 0.60 cm; Carpet overlay, thickness not reported with Poron underlay, 1.25 cm; Carpet overlay, thickness not reported, with Sorbothane underlay, 0.3 cm; Carpet overlay, thickness not reported, with Sorbothane underlay, 0.60 cm; Carpet overlay, thickness not reported, with Sponge rubber underlay, 0.60 cm; Carpet overlay, thickness not rep…	Not applicable	Maximum impact force (hip); Power spectrum (for underlay material).	Reducing the thickness of the underlay causes a reduction in the impact forces and also the power spectrum. Typical floor covering such as carpet with standard underlay significantly reduces the impact forces applied to the hip but it has been proven that other materials such as polyurethanes have much better damping properties. None of the floor coverings tested are capable of reducing the impac…	Assess other flooring material properties (in addition to 6mm of Sorbothane with carpet); Characterize these properties over the ‘life time’ of the floor covering.	Not applicable	Academic	Original article	Fire resistance	Not applicable	Yes	No	No	Yes
Okan (2015)	Yes	Sweden	To evaluate how the flooring system would affect daily life at a care facility, in regards to effect on balance and work environment.	Controlled experiment; Simulation study	Laboratory‡	Older Adults, 65+ years (n = 20)	2	Other novel compliant flooring, thickness not reported	Ordinary floor, thickness not reported	TUG times; diffTUG time (differential TUG times with or without walker); Subjective ratings of staff.	The results indicate that the balance was not affected and the Timed Up and Go test showed no difference compared to the ordinary floor except for TUG with a walker.	Conduct the same Timed Up-and-Go tests with a larger number of participants; Randomize the order of the tests; Blind the flooring type; Conduct an objective study regarding rolling resistance with the use of technical equipment (e.g., dynameters).	Timed Up and Go with walker was the subgroup with least paired data (n=5); Flooring system not blinded; Time constraints did not permit desired sample size.	Grey Literature	Thesis/Dissertation	Not applicable	Risk of falling and not a risk of falling (TUG) (With and without walker).	No	Yes	Yes	No
Paka (2011)	Yes	United States	To assess forces on the brain under impact loading by varying the stiffness and speed of the different impacting materials.†	Simulation study	Laboratory‡	Not applicable	2	Wood, thickness not reported; Rubber, thickness not reported	Not applicable	Intracranial coup pressure; Contrecoup pressure; Shear stress.	For the three ground materials, the impact velocity of v=7.729m/s (i.e. head falling the height of 10ft) can be observed that the peaks of coup pressures, contrecoup pressures and shear stresses decrease from wood to rubber.	Not applicable	Not applicable	Grey Literature	Conference Proceeding	Not applicable	Velocity of impact (7.729, 5.465, 4.232, 3.456 and 2.444 m/s) by varying the height of the fall (10, 5, 3, 2, and 1ft, respectively).	Yes	No	No	No
Redfern (1997)	Yes	United States	To investigate the influence of [compliant] flooring on standing balance in healthy older adults and its interaction with visual cues used in postural control.	Controlled experiment	Laboratory‡	Older Adults, 65+ years; Adults, 18 - 64 years (n = 16)	7	Residential grade carpet, 1.30 cm; Commercial grade carpet, 0.70 cm; Residential grade carpet overlay, 1.30 cm, with Foam (Urethane foam) underlay, 1.40 cm; Residential grade carpet overlay, 1.30 cm, with Rubber underlay, 0.90 cm; Commercial grade carpet overlay, 0.70 cm, with Foam (Urethane foam) underlay, 1.40 cm; Commercial grade carpet overlay, 0.70 cm, with Rubber underlay, 0.90 cm	Vinyl tile, thickness not reported	COP in the anteroposterior direction; RMS velocity; Peak-to-peak (PTP) velocity; Mean velocity (VEL).	Flooring compliance was found to have an effect on standing postural sway during moving visual environments, with the largest effects found among the older participants. Softer floors increased the amount of sway in the older participants, namely the inclusion of the pad was found to be a significant factor increasing the PTP and RMS sway in the older participants, although carpet pile height had…	Examine the role of floor compliance in balance in older people [who are more frail] and include studies of walking.	Only healthy older participants used.	Academic	Original article	Not applicable	Young vs. old; vision (eyes open, eyes closed, looking at a moving visual surround).	No	Yes	No	No
Shimura (2008)	Yes	Japan	To investigate gait characteristics during walking on known tripping floor surfaces in Japanese stroke patients in the hospital.	Controlled experiment	Not reported	Older Adults, 65+ years (n = 21)	3	Other carpet, thickness not reported; Tatami matting, thickness not reported; Parquetry	Not applicable	Vertical displacement of toe markers from floor surface (toe clearance); Angular displacements and velocities of the hip, knee, and ankle.	In the first swing phase (about 0-20% swing phase), the group of stroke patients had significantly lower toe clearance and a smaller knee flexion of the paretic lower limb than the group of healthy older adults on all the floor surface. However, there were no differences among the three floor surfaces in any kinematic parameters.	Not applicable	Not applicable	Grey Literature	Abstract	Not applicable	Hemiplegic (stroke) vs Healthy older adults.	No	Yes	No	No
Simpson (2004)	No	United Kingdom	To evaluate whether the floor properties had a significant effect on the risk of a fracture occurring in a fall. To achieve this, information was required on the mechanical properties of the floor, and on the frequency of falls and fractures on the various floor surfaces.	Prospective cohort study	Long-term Care/Nursing Home	Older Adults, 65+ years (sample size not reported)	4	Carpet, thickness not reported; Carpet overlay, thickness not reported, with wood underlay, thickness not reported; Wood, thickness not reported; Concrete	Not applicable	Mean impact force (kN); Number of falls; Hip fractures per 100 falls.	Carpet with wooden overlay reduced impact forces vs. the following flooring with no underlay: carpet, vinyl, wood and concrete.	Determine if residents hit other items (i.e. furniture) before impacting the floor; Determine if properties other than peak impact force (e.g. energy absorption, peak rate of loading and peak strain) define the properties of the floor surface that determine the risk of fracture.	Unable to ascertain whether the risk of falling varied with floor type.	Academic	Original article	Not applicable	Not applicable	Yes	No	No	No
Soangra (2010)	Yes	United States	To compare gait parameters, various slip propensity measures as well as kinetic and kinematic changes in the lower limbs while walking on the SATECH anti-fatigue flooring and the rigid flooring in various occupation environments.	Controlled experiment	Laboratory	Adults, 18 - 64 years (n = 5)	2	SATECH Anti-fatigue floor, thickness not reported	Vinyl, thickness not reported	Toe clearance; Step length; Stride length; Single foot stance; Double support phase; Heel contact velocity; Whole body center of mass velocity; Required coefficient of friction.	There are differences in required coefficient of friction (p<0.05) and step length (p<0.01) on the anti-fatigue floor when compared to that of the rigid vinyl flooring. No other tested gait parameters were significantly different. The results suggested that the anti-fatigue flooring was providing a more stable gait than the rigid vinyl flooring.	Not applicable	Not applicable	Grey Literature	Conference Proceeding	Not applicable	Not applicable	No	Yes	No	No
Soangra (2012)	Yes	United States	To examine the stabilogram-diffusion analysis (SDA) and invariant density analysis (IDA) parameters for postural sway on rigid floors and anti-fatigue mats.†	Controlled experiment	Laboratory	Adults, 18 - 64 years (n = 7)	2	SATECH Anti-fatigue floor, thickness not reported	Vinyl, thickness not reported	Postural stability (Eyes open, Eyes closed, and Eyes open on anti-fatigue mat); Stabilogram diffusion analysis (SDA): Diffusion coefficients (mm2s1), Scaling exponents, Critical point coordinates (sec), Critical point coordinates (mm2); Invariant Density Analysis (IDA): Ppeak, Mean distance of COP from centroid (MeanDist) (mm), State below which 95% of COP data is contained (D95) (mm), Second lar…	Postural stability of participants is compromised to some extent on these anti-fatigue mats but the stability parameters do not show statistically significant difference in mean values. Though there was no significant difference in the five invariant density analysis (IDA) sway parameters, when tested for eyes open condition on rigid and anti-fatigue floor. But there was mean increase in sway sta…	Increase statistical power (e.g., increase sample size)	Postural stability has been limited by the lack of analytic techniques for extracting physiologically meaningful parameters from stabilogram.	Academic	Original article	Not applicable	Not applicable	No	Yes	No	No
Stephens (1999)	Yes	Australia	To investigate if there was a difference between carpet and parquetry for walking speed at comfortable and fast paces; to investigate whether there was a difference between the two surfaces as stroke patients voluntarily increased from comfortable to fast pace; to investigate whether walking speed on parquetry was a predictor of walking speed on carpet at the two paces; to investigate whether wal…	Controlled experiment	Laboratory‡	Special population: Stroke patients (n = 24)	2	Twist pile carpet, 0.90 cm	Parquetry, thickness not reported	Walking speed (comfortable pace); Walking speed (fast pace).	Patients walked more slowly on carpet than parquetry (p <0.05) at both paces, suggesting it was more challenging to walk on. The interaction effect was not significant; No difference was detected between carpet and parquetry in the extent to which the patients increased their walking pace.	Conduct further biomechanical analysis to resolve the factors influencing the reduction in walking speed on carpet in stroke patients.	Results may be misleading - random error is expressed relative to individual differences in the stroke group.	Academic	Original article	Not applicable	Not applicable	No	Yes	No	No
Van Derwoude (2003)	No	Netherlands	To evaluate the magnitude and variation in rolling resistance of six different ﬂoor surfaces in a rehabilitation center with the wheel-chair push technique for the horizontal and vertical force components.†	Controlled experiment	Laboratory‡	Not reported	5	Low pile carpet, thickness not reported; Other carpet, thickness not reported; Tiles; Tarpaulin; Vinyl, thickness not reported	Not applicable	Forces (Fx and Fz).	Comparing the 6 different ﬂoor surfaces, high pile carpet had the highest rolling resistance and tiles the lowest, more attention should be paid to ﬂoor surface as an environmental barrier for wheelchair users (especially in clinical situations)	Not applicable	A large number of repetitions were needed to have a sufficiently large number of trials to met the inclusion criteria (only 10% of the field test measurements were included).	Academic	Original article	Not applicable	Not applicable	No	No	Yes	No
Weaver (2016)	Yes	Canada	To study balance recover after tripping and the subsequent restoration of stability (i.e., restabilisation).†	Controlled experiment	Laboratory	Adults, 18 - 64 years (n = 34)	2	Forbo vinyl, thickness not reported, with SmartCell underlay, 2.54 cm	Force plate (no overlay)	COM displacement (peak COM occurring after foot-contact, restabilisation); Stability margin and GRFs (peak COM position after FC, restabilisation); Restabilisation time; Maximum vertical heel deflection .	Peak COM displacement not different on safety floor vs. forceplate. At restabilisation, safety floor was 22 mm larger (p<0.001) for AP and 7.6 mm larger (p=0.007) for ML. Stability margin not different on safety floor vs. forceplate for both peak COM after FC (Foot contact) and at restabilisation in both AP and ML directions. GRFs were smaller for safety floor vs. force plate (p<0.001) at peak CO…	Investigate safety flooring and activities requiring push/pull movements (e.g., floor based lifts; wheelchairs, etc.) and the application of point masses (e.g., walking with a cane).	Not applicable	Grey Literature	Conference Proceeding	Not applicable	Not applicable	No	Yes	No	No
Willmott (1986)	Yes	United Kingdom	This study compares the gait of elderly hospital patients walking on carpeted and reflective vinyl floors, respectively.	Controlled experiment	Acute Care/Hospital	Older Adults, 65+ years (n = 58)	2	Other carpet, thickness not reported	Vinyl tile, thickness not reported	Gait speed (m/s); Step length (cm).	Mean gait speed and step length were significantly greater on the carpet than on vinyl, i.e. walking was more efficient on carpet. In almost 25% of cases (i.e. 14 participants), step length was 30% or more greater on carpet than on vinyl. Some of these patients expressed fear of walking on vinyl, but were confident on carpet. No patient expressed difficulty in walking on carpet.	Not applicable	Not applicable	Academic	Original article	Not applicable	Not applicable	No	Yes	No	No
Wright (2011)	Yes	Canada	To determine the: (a) minimum margins of safety (MMOS) of the whole-body COM and underfoot COP, and (b) displacement rates of the COM and COP, across five different flooring conditions following an externally induced perturbation requiring balance recovery responses.	Controlled experiment	Laboratory	Older Adults, 65+ years (n = 13)	3	SmartCell, 2.54 cm; SofTile, 10.00 cm	Noraplan, 0.20 cm	COM and COP profiles were divided into 5 equal displacement regions between the instant of perturbation onset and the MMOS; The minimum margin of safety (MMOS) of the COM (MMOSCOM) in the anterior direction was determined from its displacement profile, defined at the point of maximum anterior displacement (dmax) when the distance between the vertical projection of the COM and the BOS boundary was…	The center-of-mass and center-of-pressure margins of safety, and all center-of-mass displacement rates, were not significantly lower for 2 novel compliant flooring systems vs. control floor. The center-of-pressure displacement rates were similar to the control floor for the SmartCell floor condition. SmartCell and SofTile novel compliant floors have minimal influences on balance (via COM measures…	Assess the potential influence of novel compliant flooring systems on work demands of facility staff (e.g. rolling wheelchairs or lift-assists); Assess the influence of compliant flooring during such balance control strategies in both anterior-posterior and medial-lateral directions; Investigate the potential effects of compliant floors on the balance control characteristics of the residents in t…	Perturbation was restricted to the anterior–posterior direction and feet-in-place responses; Population was drawn from community-dwelling elderly women and were barefoot throughout the experiment; the experimental protocol; Not all commercially available compliant flooring systems were tested.	Academic	Original article	Not applicable	Not applicable	No	Yes	No	No
Wright (2012)	Yes	Canada	To determine the influence of 10 flooring surfaces on (gmax), Head Injury Criterion score (HIC), and peak impact force applied to the headform (Fmax) during 'high severity' impacts, relative to a common compliant flooring surface (commercial-grade carpet with under padding).	Controlled experiment	Laboratory‡	Not applicable	10	Berber carpet, 1.00 cm; SmartCell, 2.54 cm; SofTile, 5.00 cm; Kradal, 1.2 cm; Kradal, 2.40 cm; Residential loop carpet overlay, 0.90 cm, with Foam rubber overlay, 0.60 cm; Noraplan overlay, 0.20 cm with SmartCell underlay, 2.54 cm; Noraplan overlay, 0.20 cm with SofTile underlay, 5.00 cm; Noraplan, 0.20 cm	Commercial grade carpet overlay, 0.60 cm with Foam rubber underlay, 0.60 cm	Peak linear acceleration of headform (Gmax); Head Injury Criterion (HIC); Peak force applied to the headform (Fmax).	Flooring type was associated with all parameters at each impact velocity (p < 0.001). Compared to impacts on the Commercial Carpet, results suggest all variables related to impact were smaller (25–80%) for the novel compliant floors (p < 0.001), but larger for Resilient Rubber (31–159%, p < 0.01). An interaction effect between floor condition and impact velocity was observed for all three outcome…	Investigate the design features that are most predictive of biomechanical effectiveness during head impact, in addition to practical factors including usability, durability, and ease of implementation; Ascertain if and how balance control is affected on these floors during activities of daily living for older adults residing in high-risk settings; Investigate the potential influence of surface co…	It's unlikely that all injurious real-world falls involving head impact are characterized by the purely vertical cranial trajectory that our test system simulated; Head Injury Criterion outcome is reliant on measurements of external linear kinematics of the head, and is not specific to direction of impact, nor is it able to reflect the response of the brain within the cranial cavity; Impact veloc…	Academic	Original article	Not applicable	Not applicable	Yes	No	No	No
Wright (2014)	Yes	Canada	To characterize the potential effects of five flooring surfaces on compensatory balance reactions following a tether-release perturbation in retirement-home-dwelling seniors.	Controlled experiment	Laboratory	Older Adults, 65+ years (n = 15)	5	Kradal, 1.20 cm; Commercial grade carpet overlay, 0.60 cm, with Underpad underlay, 0.60 cm; Noraplan overlay, 0.20 cm, with SmartCell underlay, 2.54 cm; Noraplan overlay, 0.20 cm, with SofTile underlay, 5.00 cm	Noraplan, 0.20 cm	Whole-body COM was calculated using an 11-segment rigid link model; COP trajectories were determined from force plate data; The boundaries of the BOS were defined by markers on the toe, heel, and fifth metatarsal head; Compensatory balance reaction initiation time (CBRonset) (Time between perturbation onset and the point where a sharp, Sustained decrease in COP slope occurred); The COP minimum ma…	The onset of the compensatory balance reaction was not associated with floor condition, nor were the timing and magnitude of peak center-of-pressure excursion (minimum margin of safety) and velocity. Accordingly, the minimum margin of safety of the center-of-mass was not significantly different across floors. Across all variables, the average (SD) of the mean difference between the baseline Resil…	Investigate the influence of novel safety floors on voluntary and reactive balance control in a larger number of older adults with lower levels of functional mobility; Assess the potential influence of novel safety floors on balance control following multi-planar perturbations requiring stepping responses, across a range of footwear conditions, as a function of exposure time to account for potent…	Pilot; Small sample size of retirement home-dwelling adults with relatively high mobility; CBRs were limited to feet-in-place responses; Participants were barefoot; Balance control responses following short-term exposure only; Authors arbitrarily defined the tolerable difference as 10% of the values obtained from the baseline resilient condition.	Academic	Original article	Not applicable	Not applicable	No	Yes	No	No
Yarme (2001)	No	Sweden	Not applicable	Not applicable	Long-term Care/Nursing Home	Older Adults, 65+ years (sample size not reported)	4	Commercial grade carpet, thickness not reported; Powerbond, thickness not reported; Vinyl, thickness not reported	Vinyl or carpet	Fall-related injuries; Falls.	Powerbond is estimated to provide the force attenuation necessary to reduce fracture risk by about 50%. Over a 1-year period, wheelchair and walker mobility have not been affected.	Not applicable	Not applicable	Grey Literature	Report	Hygiene of flooring; Durability/Longetivity of flooring; Acoustics; Reduction of glare	Not applicable	Yes	No	Yes	No
*A record is a primary theme when if it mainly addresses biomechanical efficacy.
†Aim adapted by our research team.
‡The setting of the study is believed to be in a laboratory, but this was not confirmed in the text.
§BMI = body-mass index; COP = Center of pressure; AP = Anteroposterior; ML = Mediolateral; RMS = Root mean square; GRF = Ground reaction force; TUG = Timed-Up and Go; BMI = Body Mass Index; MMOS = Minimum margin of safety

## Sheet: Clinical Effectiveness
Table 1b. Clinical-effectiveness records included in the review: study populations, interventions, comparisons and outcomes (PICO table).
First author (year of publication)	Primary Theme = Clinical Effectiveness?	Country of origin	Aims	Study design	Study setting	Study population (sample size)	# floors evaluated	Intervention	Comparison	Duration of intervention	Outcomes of interest	Key findings	Gaps in research	Limitations	Category	Type	Performance based factors mentioned	Non-flooring interventions	Q1-Incidence	Q2-Severity	Q3-Falls
Birge (1993)	Yes	United States	Not applicable	Non-systematic review	Not applicable	Older Adults, 65+ years (sample size not reported)	0	Not applicable	Not applicable	Not applicable	Not applicable	Prevention of hip fracture may best accomplished by preventing falls or the trauma associated with the fall in those identified at increased risk. Promising interventions are available to reduce those risks, e.g., exercise programs, cataract surgery, and environmental modification such as hand rails and foam-backed carpeting.	Not applicable	Not applicable	Academic	Non-systematic review	Not applicable	Not applicable	Yes	No	No
Brawley (1998)	Yes	United States	Not applicable	Not applicable	Not applicable	Special population - Elderly Alzheimer's patients (sample size not reported)	0	Not applicable	Not applicable	Not applicable	Not applicable	Reducing hard floors can improve the care in nursing homes and carpet can provide a safer walking environment via softer surface, should a fall occur.	Not applicable	Not applicable	Grey Literature	Book/Book Chapter	Not applicable	Not applicable	Yes	No	No
Canadian Agency for Drugs and Technologies in Health (2010)	Yes	Canada	To determine the clinical effectiveness of using rubberized flooring in long-term care facilities to prevent or minimize fractures due to fall.†	Non-systematic review	Long-term Care/Nursing Home	Not applicable	0	Not applicable	Not applicable	Not applicable	Not applicable	No relevant health technology reports, systematic reviews, meta-analyses, randomized controlled trials, non-randomized studies, or economic evaluations regarding the use of rubberized flooring in long-term care to prevent or minimize fractures due to falls.	Not applicable	Not applicable	Grey Literature	Brief Report	Not applicable	Not applicable	Yes	No	No
Center for Healthcare Environmental Management (2003)	Yes	United States	Not applicable	Not applicable	Not applicable	Not applicable	0	Not applicable	Not applicable	Not applicable	Not applicable	Cushioned-vinyl flooring materials similar to carpet can significantly reduce force of impacts without increasing slip/trip risk; Vinyl can cause injuries.	Not applicable	Not applicable	Grey Literature	Periodical	Maintenance of flooring; Hygiene of flooring, Aesthetics; Glare; Acoustics	Not applicable	Yes	No	Yes
Cummings (2002)	Yes	United States	Not applicable	Non-systematic review	Not applicable	Not applicable	0	Not applicable	Not applicable	Not applicable	Not applicable	Conversion from softer ground to hardwood, tile, concrete, and asphalt surfaces could contribute to an increased risk of hip fracture.	Not applicable	Not applicable	Academic	Non-systematic review	Not applicable	Not applicable	Yes	No	No
Donald (2000)	Yes	United Kingdom	To compare two flooring types – carpet and vinyl – in the bed areas, and two modes of physiotherapy – conventional therapy and additional leg strengthening exercises – in avoiding falls.	Randomized control trial	Acute Care/Hospital	Older Adults, 65+ years (n = 54)	2	Flotex, thickness not reported	Latex vinyl square tile flooring, thickness not reported	Not applicable	Incidence of falls.	10 falls (7 patients) occurred on carpet vs. 1 fall (1 patient) occurred on vinyl. Differences favouring the use of vinyl flooring and additional exercise were too small to be significant (routine vs. additional physiotherapy, p = 0.12; carpet vs. vinyl p = 0.05). There is no evidence to support either intervention in preventing falls on a rehabilitation ward, but within this low-powered study, t…	Not applicable	With only a single fall on vinyl, a comparison of injuries related to floor covering was not possible.	Academic	Original Article	Not applicable	Participants in intervention: 28; Participants in control: 26.	No	No	Yes
Drahota (2013)	Yes	United Kingdom	To assess the feasibility, potential benefits and harms and to guide further research on the use of shock-absorbing flooring for fall-related injury prevention in elderly care wards.	Pilot-clustered randomized control trial	Acute Care/Hospital	Older Adults, 65+ years (n = 442)	2	Tarkett Omnisport EXCEL, 0.83 cm	Vinyl/thermoplastic tile overlay, 0.20 cm, with plywood underlay, thickness not reported	12 Months	Fall-related injury rate per 1000 occupied bed days; Injury severity; Fall rate per 1000 occupied bed days; Adverse events.	Shock-absorbing flooring may be a viable option to reduce moderate or major fall-related injuries in older adults, but may increase the risk for falls. There were no moderate or major injuries in the intervention group and 6 in the control group. Eight (of 225) participants experienced one fall-related injury in the intervention group (OBD = 4,482; IR = 1.78 injuries per 1,000 OBD). In the contro…	Take a twin track approach with a randomized trial approach to the intervention, and a systems approach to assess the implications of thicker floors on the wider human activity [care] system with which the floor interrelates; Assess shock-absorbing flooring with better ‘push/pull’ properties and explore increased faller risk.	Not blinded; Risk of performance bias (i.e., staff feeling re-assured about patients’ safety and relaxing observation).	Academic	Original Article	Durability/Longeivity of flooring; Hygiene of flooring; Fitting of Flooring; Usage of Flooring.	Not applicable	Yes	No	Yes
Gustavsson (2015)	Yes	Sweden	To evaluate the effect of impact absorbing flooring on fall-related injury risk in a nursing home setting.	Non-randomized controlled trial	Long-term Care/Nursing Home	Older Adults, 65+ years (n = 57)	2	Kradal, 1.20 cm	Vinyl, linoleum or ceramic tile, thickness not reported	30 Months	Number of falls; Number of injuries; Injury severity; RR of injury from falls on impact absorbing flooring compared to falls on regular flooring (Adjusted for age, body mass index, visual and cognitive impairments).	First study evaluating the injury-reducing effect of impact absorbing flooring [minor and moderate injuries] in a nursing home showing statistically significant effect; the impact absorbing flooring significantly reduced the RR of injury in the event of a fall by 59%. risk of the impact absorbing flooring affecting the risk of falling cannot be eliminated. 254 falls occurred on regular flooring a…	Consideration for BMD; Larger sample size or increased data collection; Inclusion of men; Control for exposure to explore fall-rates on different surfaces; Work environment evaluation.	Lack of power (cannot differentiate by injury severity); The risk of the impact absorbing flooring affecting the risk of falling cannot be eliminated; Risk of a Hawthorne effect is present.	Academic	Thesis/Dissertation	Not applicable	Hip protectors. Participants in intervention: Not reported; Participants in control: Not reported.	Yes	No	No
Hanger (2014)	No	New Zealand	To assess the practicality of low impact flooring in a hospital environment, including staff acceptability, movement of equipment, cleaning and durability and which, if any, low impact floor was suitable for the new wards.	Survey	Acute Care/Hospital	Adults, 18-64 years (sample size not reported)	3	3 Low impact flooring systems, thickness not reported	Not applicable	3 Months	Standing comfort; Push resistance.	Patients' comments were favourable for all floors, except 1 Parkinson's patient noted "sticky feet" on one LIF. There were no serious injuries related to LIF during this short trial.	Not applicable	Not applicable	Grey Literature	Abstract	Maintenance of flooring; Hygiene of flooring.	Not applicable	Yes	No	No
Healey (1994)	Yes	United Kingdom	To determine the role of carpeted and vinyl floors in relation to the injuries older patients receive when falling in hospital.	Retrospective cohort study	Hospital/Acute Care	Older Adults, 65+ years (n = 213)	2	Single fiber carpet, thickness not reported	Vinyl, thickness not reported	48 Months	Number of injuries; Percentage of injuries.	The results suggest that patients who fall on carpet are less likely to be injured than those who fall on vinyl flooring. 27 patients fell on carpet and 4 received injuries [15%]; 186 patients fell on vinyl, 91% received injuries. 17% of patients sustained injuries on carpet vs. 46% on vinyl.	Test effectiveness of different types of underlay; Conduct randomized controlled trial (compare rates of falling and rates of injury).	Interpretation of results depended on nursing staff filling in the accident forms and assumed that very few falls were unrecorded; Most falls not witnessed; Did not determine exposure time.	Academic	Original Article	Maintenance of flooring; Hygiene of flooring; Aesthetics.	Not applicable	Yes	No	No
Hester (2015)	Yes	United States	Not applicable	Non-systematic Review	Hospital/Acute Care	Not applicable	0	Not applicable	Not applicable	Not applicable	Not applicable	Compliant flooring provides a cushioned surface that reduces impact (gives under pressure), decreasing the likelihood of injury if the patient falls in hospital.	Not applicable	Not applicable	Grey Literature	Non-systematic review	Hygiene of flooring; Reusability; Portability.	Not applicable	Yes	No	No
Knoefel (2013)	Yes	United States	To measure the impact of SmartCell flooring on falls-related morbidity in a nursing home by comparing injury rates on regular flooring with that on dual-stiffness flooring (DSF).	Retrospective cohort study	Long-term Care/Nursing Home	Older Adults, 65+ years (sample size not reported)	2	Vinyl, Not reported cm overlay with SmartCell, 2.54 cm underlay	Standard flooring	30 Months	Number of falls; Number of falls with injury (Redness; Bruising; Abrasion; Cuts; More than 2 injuries; Fracture; Other injuries).	Dual-stiffness flooring (DSF) may be a practical approach for institutions and consumers to reduce fall-related injuries, especially fractures, bruising and abrasions. There were 82 falls on the DSF, and these were compared with the first 85 identified by taking every third of the remaining 282 falls on regular flooring. There was a marked tendency for residents falling on DSF to have less bruisi…	Conduct a larger, controlled study to confirm findings.	Insufficient power to attain statistical significance; No randomization and patients of high risk went in the intervention rooms.	Academic	Brief Report	Not applicable	Not applicable	No	Yes	No
Lachance (2016)	Yes	Canada	To determine whether compliant flooring reduces serious fall-related injuries in LTC residents relative to control flooring. To determine whether compliant flooring reduces minor fall-related injuries, all fall-related injuries (i.e., minor and serious), fractures, and healthcare utilization and costs due to serious fall-related injuries, and whether compliant flooring increases number of falls a…	Randomized control trial	Long-term Care/Nursing Home	Older Adults, 65+ years (sample size not reported)	2	Vinyl overlay, 0.2 cmwith SmartCell underlay, 2.54 cm	Vinyl overlay, 0.20 cm, with Plywood subfloor underlay, 2.54 cm	48 Months	Serious fall-related injury, defined as any impact-related injury due to a fall in a study room that results in an Emergency Department visit or a hospital admission; Minor fall related injury, defined as any impact-related injury due to a fall in a study room that does not result in an Emergency Department visit or a hospital admission; Any fall-related injury (ie, minor or serious); Falls in st…	Not applicable.	Not applicable	Not applicable	Academic	Original Article	Not applicable	Not applicable	§Yes (ongoing)	§Yes (ongoing)	§Yes (ongoing)
Redfern (1997)	No	United States	To investigate the influence of compliant flooring on standing balance in healthy older adults and its interaction with visual cues used in postural control.	Controlled experiment	Laboratory‡	Older Adults, 65+ years; Adults, 18-64 years (n = 16)	7	Residential grade carpet, 1.30 cm; Commercial grade carpet, 0.70 cm; Residential grade carpet, 1.30 cm overlay with Foam (Urethane foam), 1.40 cm underlay; Residential grade carpet, 1.30 cm overlay with Rubber, 0.90 cm underlay; Commercial grade carpet, 0.70 cm overlay with Foam (Urethane foam), 1.40 cm underlay; Commercial grade carpet 0.70 cm overlay with Rubber 0.90 cm underlay	Vinyl tile, thickness not reported	Not applicable	Center of pressure (COP) in the anteroposterior direction; the root mean square (RMS); peak-to-peak (PTP); and mean velocity (VEL).	Although more compliant floors are more comfortable to older people and may reduce the potential for hip fracture in the event of a fall, the potential for destabilizing balance and increasing the risk of a fall may out-weigh the benefit.	Conduct a larger, controlled study to confirm findings.	Although a number of trends were identified, there was insufficient power to attain statistical significance. In addition, there was no randomization for assignment to DSF rooms, as patients with high risk of fall were selected for these rooms.	Academic	Original Article	Not applicable	Young vs old; Vision (eyes open, eyes closed, looking at a moving visual surround).	No	No	Yes
Simpson (2004)	Yes	United Kingdom	To evaluate whether the floor properties had a significant effect on the risk of a fracture occurring in a fall. To achieve this, information was required on the mechanical properties of the floor, and on the frequency of falls and fractures on the various floor surfaces.	Prospective cohort study	Long-term Care/Nursing Home	Older Adults, 65+ years (sample size not reported)	4	Carpet, thickness not reported; Carpet overlay, thickness not reported, with wood underlay, thickness not reported; Wood; Concrete	Not applicable	24 Months	Mean impact force (kN); Number of falls; Hip fractures per 100 falls.	Carpet with wooden overlay reduced impact forces, number of fractures per 100 falls and the risk of fractures vs. the following flooring with no underlay: carpet, vinyl, wood and concrete (OR = 1.78). The risk of breaking a hip in a fall would be reduced by 80% if carpets were laid on uncarpeted wooden floors. More falls occurred on carpeted vs. non-carpeted floors, likely due to increased exposu…	Determine if residents hit other items (i.e. furniture) before impacting the floor; Determine if properties other than peak impact force (e.g. energy absorption, peak rate of loading and peak strain) define the properties of the floor surface that determine the risk of fracture.	Unable to ascertain whether the risk of falling varied with floor type.	Academic	Original Article	Not applicable	Not applicable	Yes	No	Yes
Tibbitts (1996)	Yes	United States	Not applicable	Non-systematic review	Not applicable	Older Adults, 65+ years (sample size not reported)	0	M	Not applicable	Not applicable	Not applicable	Low-impact flooring is being studied as a means of reducing injuries [for older adults].	Not applicable	Not applicable	Academic	Non-systematic review	Not applicable	Not applicable	Yes	No	No
Tideiksaar (1989)	Yes	United States	Not applicable	Non-systematic review	Community	Not applicable	0	M	Not applicable	Not applicable	Not applicable	Carpet (and equivalent) can reduce impact of the fall vs. hard floors (e.g. tile) in the community.	Not applicable	Not applicable	Grey Literature	Non-systematic review	Not applicable	Not applicable	No	No	No
Tideiksaar (1993)	Yes	United States	Not applicable	Non-systematic review	Community	Not applicable	0	M	Not applicable	Not applicable	Not applicable	Falls against a hard, non-absorptive floor surface (e.g., linoleum tile, concrete, wood) are more likely to result in injury than falls onto absorptive surfaces like carpets (decreased force of impact).	Not applicable	Not applicable	Grey Literature	Non-systematic review	Not applicable	Not applicable	Yes	No	No
Warren (2012)	Yes	New Zealand	To investigate whether changing from 5 mm thick carpet tiles to vinyl on a concrete subfloor would alter fall or fracture rates.	Longitudinal observational study	Acute Care/Hospital	Older Adults, 65+ years; Adults, 1 - 64 years (n = 4641)	2	Vinyl, 0.50 cm	Loop pile carpet, 0.50 cm	24 Months	Falls / 1000 bed days; Fractures / 100 falls.	There may be no difference in fall rates or fractures on carpet or vinyl floor covering of similar thickness (5 mm) and subfloor type. There were 854 falls on the carpet tiles in the 12 months prior to the flooring change and 878 falls on the vinyl in the 12 months after (19.5 and 19.6 falls/1000 bed days, respectively, [P = 0.95]. 15 fractures occurred with carpet and 11 with vinyl (1.75 and 1.3…	Controlled trials needed to establish ideal floor covering, underlay, and subfloor; Type of floors should be described explicitly.	Non-randomized.	Academic	Original Article	Hygiene of flooring; Aesthetics; Maintenance.	Not applicable	Yes	No	Yes
Yarme (2001)	Yes	United States	Not applicable	Not applicable	Long-term Care/Nursing Home	Older Adults, 65+ years (sample size not reported)	3	Commercial grade carpet, thickness not reported; Powerbond, thickness not reported	Vinyl or carpet	12 Months	Fall-related injuries; Falls.	Powerbond (vinyl material with carpet like surface) reduced falls by 1/3 and there was a reduction of injuries (fractures).	Not applicable	Not applicable	Grey Literature	Case Report	Hygiene of flooring; Durability/Longetivity of flooring; Acoustics; Reduction of glare	Not applicable	Yes	No	Yes
*A record is a primary theme when if it mainly addresses clinical-effectiveness
†Aim adapted by our research team.
‡The setting of the study is believed to be in a laboratory, but this was not confirmed in the text.
§The study is ongoing (i.e., will consider the question of interest, but no results are currently available)

## Sheet: Cost Effectiveness
Table 1c. Cost-effectiveness records included in the review: study populations, interventions, comparisons and outcomes relevant to the theme.
First author (year of publication)	Primary theme = Cost-Effectiveness?	Country of origin	Aims	Study design	Study setting	Study population (sample size)	# of floors evaluated	Intervention	Comparison	Duration of intervention	Outcomes of interest	Type of Analysis Performed	Key findings	Gaps in research	Limitations	Category	Type	Performance based factors mentioned	Non-flooring intervention
Canadian Agency for Drugs and Technologies in Health (2010)	No	Canada	To determine the cost-effectiveness of using rubberized flooring in long-term care facilities to prevent or minimize fractures due to falls.†	Non-systematic Review	Long-term Care/Nursing Home	Not applicable	0	Not applicable	Not applicable	Not applicable	Not applicable	Not applicable	No relevant health technology reports, systematic reviews, meta-analyses, randomized controlled trials, non-randomized studies, or economic evaluations regarding the use of rubberized flooring in long-term care to prevent or minimize fractures due to falls.	Not applicable	Not applicable	Grey Literature	Report	Not applicable	Not applicable
Center for Healthcare Environmental Management (2003)	No	United States	Not applicable	Not applicable	Long-term Care/Nursing Home	Not applicable	0	Not applicable	Not applicable	Not applicable	Not applicable	Not applicable	Vinyl is cheaper to install and maintain versus carpet.	Not applicable	Not applicable	Grey Literature	Periodical	Maintenance of flooring; Hygiene of flooring, Aesthetics; Glare; Acoustics	Not applicable
Hales (2015)	No	United States	Not applicable	Controlled experiment	Laboratory‡	Special population - Wheelchair bound (n = 14)	17	Textured vinyl, 0.65 cm; Textured vinyl, 0.50 cm; Fusion bond vinyl, 0.83 cm; Composite stitch bond vinyl, 0.54 cm; Textured vinyl, 0.83 cm; Cut & loop short pile carpet, 1.41 cm; Cut short-pile carpet, 1.12 cm; Cut short-pile carpet, 1.45 cm; Cut short-pile carpet, 1.33 cm; Tip Sheared-A, 1.03 cm; Tip Sheared-B, 1.03 cm; Tip Sheared-C, 1.03 cm; Tip Sheared-D, 1.03 cm; Residential grade carpet ov…	Residential cut pile carpet, 1.40 cm; Solid surface	Not applicable	Not applicable	cost-benefit analysis	Compliant floors are a fiscally responsible investment, with a projected pay-off period of only 1.5 years. "Composition 9" compliant flooring is the most promising floor covering used in this study.	Not applicable	Participants had a wide range of disabilities; Subfloor was concrete only; Single weighted manikin.	Academic	Original Article	Not applicable	Not applicable
Healey (1994)	No	United Kingdom	Not applicable	Retrospective cohort study	Acute Care/Hospital	Older Adults, 65+ years (n = 213)	0	Single fiber carpet, thickness not reported	Vinyl, thickness not reported	48 months	Not applicable	Not applicable	Carpets in wards for elderly people results in greater maintenance and replacement costs versus vinyl.	Not applicable	Not applicable	Academic	Original Article	Maintenance of flooring; Hygiene of flooring; Aesthetics.	Not applicable
Lachance (2016)	No	Canada	To determine whether compliant flooring reduces healthcare utilization and costs due to serious fall-related injuries.†	Randomized control trial	Long-term Care/Nursing Home	Older Adults, 65+ years (sample size not reported)	2	Vinyl, 0.20 cm overlay with SmartCell, 2.54 cm underlay	Vinyl overlay, 0.20 cm, with Plywood subfloor underlay, 2.54 cm	48 months	Healthcare utilisation and costs due to serious fall-related injuries in study rooms.	Not applicable	Not applicable	Not applicable	Not applicable	Academic	Original Article	Not applicable	Not applicable
Laing (2009)	No	Canada	To determine whether compliant flooring is an economically feasible fall injury prevention intervention by estimating its pay-off period.†	Controlled experiment	Laboratory	Older Adults, 65+ years (n = 15)	3	SmartCell, 2.54 cm; SofTile, 10.00 cm	Noraplan, 0.20 cm	Not applicable	Direct benefits (CAD per year); Pay-off period.	cost-benefit analysis	In a cost-benefit analysis using 8 high-risk patients, energy-absorbing floor can have direct benefits of $10,600 CAD per year and a pay-off period of approximately 1.5 years.	Not applicable	Not applicable	Academic	Original Article	Durability/Longetivity of flooring.	Not applicable
Lange (2012)	Yes	Sweden	To analyze the cost utility, measured in cost per QALY, of absorbing floor in reducing hip fractures among institutionalized elderly in comparison to standard flooring.	Simulation study	Not Applicable	Older Adults, 65+ years (n = 59)	2	Impact absorbent flooring, thickness not reported	Linoleum, thickness not reported	13 months	Costs; QALYs; ICER.	cost-utility analysis	The ICER is 713327 SEK in the base case. The ICER is more than 40 percent higher than the maximum willingness to pay of 500000 SEK, and still more than 8 percent higher than the threshold value of 655000 SEK. However, simulation results indicate that almost 20% of the cases are pure cost savings representing increased effectiveness at decreased costs. The results can be seen as a borderline case,…	Compare absorbent flooring to other treatments (e.g., hip protectors, strength and agility training); Determine cost-effectiveness using injuries other than hip fractures (e.g., head injuries, soft tissue injuries).	Only hip fractures considered; Short duration; Data based on 1 study with small sample size and small number of falls; Probability of hip fracture that was used based on literature was different than the probability at the nursing home.	Grey Literature	Thesis/Dissertation	Not applicable	Not applicable
Latimer (2013)	Yes	United Kingdom	To assess the cost-effectiveness of shock-absorbing flooring compared with standard hospital flooring in hospital wards for older people.	Simulation study	Acute Care/Hospital	Not applicable	2	Tarkett Omnisport EXCEL, 0.83cm	Standard flooring, thickness not reported	3 months	Costs; QALYs; ICER.	cost-utility analysis	The model estimates costs and QALYs to be £39,100 and 0.425 per patient in the control group and £38,257 and 0.419 in the intervention group. The flooring is associated with a cost reduction of £843 per patient, a QALY loss of 0.006 and ICER of £134,903. If an equal risk of falling is assumed for the two groups, but with the lower proportion of severe falls observed in the trial maintained, the f…	Determine if compliant flooring increases falls risk vs. standard flooring.	Small trial; High rates of missing data for post-discharge costs and quality of life, which were supplemented with literature estimates; Results extremely sensitive to the faller rate and were not sensitive to utility scores, cost differences between fall types or occupancy rates.	Academic	Original Article	Not applicable	Not applicable
Njogu(2008)	Yes	New Zealand	To analyze the cost effectiveness and cost utility of the impact absorbent flooring in reducing hip fractures and other injuries. The study compares the costs, outcomes, and cost effectiveness of 2 strategies for preventing injuries (providing hip protectors to all residents and using impact absorbent flooring) compared to the current (do-nothing) approach.†	Simulation study	Long-term Care/Nursing Home	Not applicable	1	Not reported NCF, thickness not reported	Current (Do-nothing) approach	12 months	Hip fractures averted, Any injury averted (cost-effectiveness analysis); QALYs gained from averted hip fractures (cost utility analysis).	cost-effectiveness and cost-utility analyses	The results suggest that for a cohort of 10 000 installing absorbent flooring averts 63 hip fractures and an estimated 800 other types of fractures [based on a decreased hip fracture rate of 67%]. It is estimated to reduce overall costs by $411,093. Sensitivity analysis suggests that the results are sensitive to the assumed efficacy of the new flooring in preventing fractures. The impact absorben…	Determine rate of injury when compliant flooring is used in long-term care.	The model only considered hip fractures and was based on the following assumptions: New flooring reduces the risk of all injuries at the same rate, Longevity of compliant flooring is the same as conventional flooring; compliant flooring will not increase an elderly person's fall risk, Hip protectors do not increase the likelihood of a fall.	Grey Literature	Report	Not applicable	Hip protector.
Ryen (2015)	Yes	Sweden	To explore the conditions under which installing impact-absorbing flooring is cost-effective from a societal perspective.	Simulation study	Long-term Care/Nursing Home	Older Adults, 65+ years (sample size not reported)	2	Kradal, thickness not reported	Standard flooring, thickness not reported	Not applicable	Incremental savings; Change in QALYs per individual.	cost-effectiveness analysis	Impact absorbing flooring is associated with a cost reduction of £843 per resident in residential care, a QALY loss of 0.006 and ICER of £134,903 (vs. standard flooring). Sensitivity analyses revealed a large likelihood that the instalment of impact-absorbing flooring is a cost-effective intervention (60% of the iterations showed a cost per QALY <0 and an additional 20% showed a cost per QALY bel…	Not applicable	Model based from Swedish health care (may be different for other countries); Installment costs and effectiveness will differ between different types of impact-absorbing flooring; Model only considered hip fractures.	Academic	Original Article	Not applicable	Not applicable
Soangra (2010)	No	United States	Not applicable	Controlled experiment	Laboratory	Adults, 18 - 64 years (n = 5)	2	SATECH Anti-fatigue floor, thickness not reported	Vinyl, thickness not reported	Not applicable	Not applicable	Not applicable	Many industries are opting for anti-fatigue cushioned flooring to reduce fall-related socio-economic cost.	Not applicable	Not applicable	Grey Literature	Conference Proceeding	Not applicable	Not applicable
Zacker (1998)	Yes	United States	To conduct a cost-benefit analysis and a cost-effectiveness analysis to provide decision makers with a variety of results that can be used to compare interventions [hip protectors and dual-stiffness flooring] and base decisions.	Simulation study	Not Applicable	Not applicable	2	Vinyl overlay, thickness not reported, with Penn State Flooring underlay, 2.50 cm	Concrete	Not applicable	Cost-benefit ratio (direct medical costs avoided; direct and indirect morbidity and mortality avoided), cost-effectiveness ratio (cost per life-year saved from hip fracture).	cost-effectiveness and cost-benefit analyses	Energy-absorbing flooring revealed a payback period of 10.5 years if only direct costs avoided were evaluated (CBR = 0.61) and ~11 months when direct and indirect costs were included (CBR = 0.06). For the best case, the CBR are very favorable and the CER ratio is less than $0 per life-year saved. When the worst-case scenario is evaluated, the CBR using just direct medical costs avoided becomes gr…	Not applicable	Values may underestimate benefits of safety floor; Only considered hip fractures.	Academic	Original Article	Maintenance of flooring.	Not applicable
*A record is a primary theme when if it mainly addresses cost-effectiveness
†Aim adapted by our research team.
‡The setting of the study is believed to be in a laboratory, but this was not confirmed in the text.
§QALY = quality-adjusted life years; ICER = incremental cost for one quality-adjusted life year; CBR = cost-benefit ratio; CER = cost-effectiveness ratio

## Sheet: Workplace Safety
Table 1d. Workplace safety records included in the review: study populations, interventions, comparisons and outcomes relevant to the theme.
First author (year of publication)	Primary Theme*	Country of origin	Aims	Study design	Study setting	Study population (sample size)	# of floors evaluated	Intervention	Comparison	Duration of intervention	Outcomes of interest	Key findings	Gaps in research	Limitations	Category	Type	Performance based factors mentioned	Non-flooring intervention	Q1-Benefits	Q2-Risks
Al-Eisawi (1999)	Yes	United States	To determine the effect of floor material on pull and push forces applied to a cart.	Controlled experiment	Laboratory†	Not reported	4	Carpet tile, thickness not reported; Tile; Asphalt	Concrete	Not applicable	Minimum cart pull forces.	Cart pull forces were the lowest for concrete, then increased for tile, asphalt, and carpet surfaces.	Establish a database of the coefficients of rolling friction for various wheel materials, tires, and floor surfaces that exist in industry.	Not applicable	Academic	Original Article	Not applicable	Wheel width; wheel orientation; wheel diameter; cart weight	No	Yes
Biman (2002)	Yes	Canada	To determine initial push, pull and turning force of a hospital meal cart on carpet and tile.	Controlled experiment	Not reported	Not reported	2	Other Carpet, thickness not reported	Tile, thickness not reported	Not applicable	Mean speed; Initial push force; Initial pull force; Initial turning force.	Higher push force (empty, 7.3 kg) of the carpet floor vs. tile. Pull forces were basically the same as the push forces in all cases. Based on the maximum acceptable capabilities, the conventional meal cart would exceed the initial turning push force requirement of 5th percentile female.	Not applicable	Operators feet were stationary while executing the turning push force; Sustained push or pull forces were not measured.	Academic	Original Article	Not applicable	Not applicable	No	Yes
Boyer (2013)	Yes	United States	To describe the hand force patterns of nursing home nurses and nursing students during dynamic pushing activities in straight-line and turning motions; and analyze the effects of space congested task conditions, precision cart control and floor surface on one and two-hand forces.	Controlled experiment	Laboratory	Adults, 18-64 years; Nursing students (n = 22)	2	Commercial grade carpet overlay, 0.45 cm, with Wood underlay, thickness not reported	Poly-ceramic tile overlay, 0.24 cm with wood underlay, thickness not reported	Not applicable	Peak push force (initial, sustained, turning, N); Peak pull force (stopping; N).	Highest two-hand forces of 147N were measured in the Turning phase on carpet. Predicted pushing forces on carpeted floor surface were significantly greater than on tile in Initial (14N), Sustained (14N) and Turning (18N), except in stopping where pulling forces were 37N lower (60% lower). Straight phase cart deviation was 66% higher on tile than on carpet but surface made no significant differenc…	Use body segment kinematics and more sophisticated biomechanical models for an improved risk assessment of body strain; Improve existing push/pull guidelines so they are more applicable to susceptible working populations (e.g. novice and aging nurses).	Omission of the vertical force components along with variations in motion phase definitions and travel distances; Did not include body segment kinematics.	Academic	Original Article	Not applicable	Lane congestion and precision cart control; Nurses (n = 12) versus nursing students (n = 10)	Yes	Yes
Center for Healthcare Environmental Management (2003)	No	United States	Not applicable	Not applicable	Not applicable	Not applicable	0	Not applicable	Not applicable	Not applicable	Not applicable	Carpeting can be stylish and colorful yet firm enough to allow wheels to roll with minimum resistance.	Not applicable	Not applicable	Grey Literature	Periodical	Hygiene of flooring; Maintenance of flooring; Design (color and pattern); Style; Glare; Acoustics.	Not applicable	Yes	No
Cogswell (2005)	Yes	United States	Not applicable	Opinion piece	Acute Care/Hospital	Not applicable	0	Not applicable	Not applicable	Not applicable	Not applicable	A Registered Nurse subjectively reported that many of their older nurses have more aches and pains in their knees, backs, and shoulders due to the installment of carpet in the hallways of their workplace, and believes the staff have to work harder to push the beds and stretchers.	Not applicable	Not applicable	Grey Literature	Editorial/Opinion piece	Hygiene of flooring.	Not applicable	No	Yes
Drahota (2013)	No	United Kingdom	To assess the feasibility, potential benefits and harms and to guide further research on the use of shock-absorbing flooring for fall-related injury prevention in elderly care wards.	Pilot-clustered randomized control trial	Acute Care/Hospital	Older Adults, 65+ years (n = 442)	2	Tarkett Omnisport EXCEL, 0.83cm	Vinyl/thermoplastic tile overlay, 0.20 cm, with plywood underlay, thickness not reported	12 Months	Adverse events.	Side effects of the flooring intervention are observable in the staff and are associated with manual handling. Staff across intervention sites raised concerns about moving wheeled equipment on the intervention floor (5 adverse event forms; 1 documented pulled back when moving a patient trolley; comments from staff interviews).	Not applicable	Non-blinded.	Academic	Original Article	Not applicable	Not applicable	No	Yes
Gustavsson (2015)	Yes	Sweden	To describe the licensed practical nurses (LPNs) experiences of working and caring in a nursing home with absorbent flooring.	Qualitative methods	Long-term Care/Nursing Home	Adults, 18-64 years (n = 8)	2	Kradal, 1.20 cm	Vinyl, linoleum or ceramic tiles, thickness not reported	30 Months	Nurses' perceptions on the effect of compliant flooring on preventing fall related injuries and its effect on everyday life.	Staff initially found that impact absorbing flooring was challenging to walk on and difficult to maneuver equipment. In the beginning, they experienced increased fatigue in the legs and feet after their shift. The discomfort, which mainly came from the feet, was described as soreness but also as pain. Because of the floor, heavy wheelchairs became more difficult to draw, and the portable hoist wa…	Determine nurses' work situation with impact absorbing flooring (e.g. pain, walking on floor) and how older adults perceive compliant flooring.	Results may not be representative of other populations; Small sample size of focus groups.	Grey Literature	Thesis/Dissertation	Hygiene of flooring; Acoustics.	Not applicable	Yes	Yes
Hanger (2014)	Yes	New Zealand	To assess the practicality of low impact flooring in a hospital environment, including staff acceptability, movement of equipment, cleaning and durability and which, if any, low impact floor was suitable for the new wards.	Survey	Acute Care/Hospital	Adults, 18-64 years (sample size not reported)	3	3 Low impact flooring systems	Not applicable	3 Months	Standing comfort; Push resistance.	Positive findings: staff comfort. Negative findings: All 3 low impact floorings had significant "push resistance" when shifting beds or hoists. "Push resistance" contributed to the decision not to use any low impact flooring in the rebuild.	Not applicable	Not applicable	Grey Literature	Abstract	Maintenance of flooring; Hygiene of flooring.	Not applicable	Yes	Yes
Harris (2015)	Yes	United States	To compare alternative flooring types to inform decision making for a new, replacement facility.	Longitudinal comparative cohort study	Acute Care/Hospital	Adults, 18-64 years (n = 102)	2	Tufted-level loop carpet tile, thickness not reported; Rubber sheet flooring (0.30 mm)	Terazzo	9 months	Not applicable	Terrazzo was considered easy to push/pull equipment, while participants 'somewhat agreed' that rubber was easy to roll equipment on. Healthcare workers found it easier to roll equipment over terrazzo than carpet tiles or rubber. A resilient or soft flooring solution mitigates fatigue.	Not applicable	Not applicable	Academic	Original Article	Hygiene of flooring; Acoustics; Comfort to feet.	Not applicable	Yes	Yes
Lachance (2016)	Yes	Canada	To determine the effects of flooring system (concrete+vinyl; compliant+vinyl; concrete+carpet; compliant+carpet) and resident weight (average, ninetieth percentile) on (i) the external hand forces required for LTC direct care staff to push floor-based lifts and (ii) subjective ratings of pushing difficulty, and to determine if these effects are modified by lift type; and compare forces from each …	Controlled experiment	Long-term Care/Nursing Home	Adults, 18-64 years; Adult workers, 65 - 68 years (n = 14)	4	Interface FLOR carpet, 0.60 cm; Vinyl overlay, 0.20 cm, with SmartCell underlay, 2.54 cm; Interface FLOR carpet overlay, 0.60 cm, with SmartCell underlay, 2.54 cm	Vinyl, 0.20 cm	Not applicable	Initial forces (Forward, down, resultant); Sustained forces (Forward, down, resultant); Participant-specific tolerance limits; Ratings of pushing difficulty.	Novel compliant flooring increased initial and sustained push forces and subjective ratings compared to concrete flooring. Compared to the conventional lift, the motor-driven lift substantially reduced initial and sustained push forces and perceived difficulty of pushing for all 4 floors and both resident weights. Participants exerted forces above published tolerance limits only when using the co…	Incorporate tasks of increased complexity that are common in long-term care (e.g. pulling and turning in confined spaces); Compare the motor-driven lift to an overhead lift.	Examined straight-line pushes only; Underestimated the biomechanical demands for staff to use floor-based lifts; Did not compare the forces required to operate the floor-based lifts to an overhead lift; Tolerance limits were calculated based on 14 participants from 1 site; Height of the instrumented handlebar fixed for both floor-based lifts; Unable to control for minor dips and peaks in base flo…	Academic	Original Article	Not applicable	Motor driven lift vs. conventional lift; 90 kg weight vs. 67 kg weight	No	Yes
Lackey (2005)	Yes	United States	Not applicable	Opinion piece	Acute Care/Hospital	Not applicable	0	Not applicable	Not applicable	Not applicable	Not applicable	Responses to an editorial piece suggest that other healthcare staff report difficulty transporting patients on carpet, especially when heavy and have lots of medical equipment attached to the patient, and have workplace safety concerns with carpet (e.g. ‘this is not a way to prevent back injuries’).	Not applicable	Not applicable	Grey Literature	Editorial/Opinion piece	Hygiene of flooring; Acoustics.	Not applicable	No	Yes
Marras (2009)	Yes	United States	To assess the spine loads occurring over the entire lumbar spine when operating ceiling-based and ﬂoor-based patient handling devices under typical of patient handling conditions.	Controlled experiment	Laboratory	Adults, 18 - 64 years (n = 10)	2	Short pile carpet, thickness not reported	Hard surface, thickness not reported	Not applicable	Mean peak lateral shear, compression and anterior-posterior shear as a function of endplate level T12 and S1.	Results indicated that ceiling-mounted patient lift systems imposed spine forces upon the lumbar spine that would be considered safe, whereas floor-based patient handling systems had the potential to increase anterior/posterior shear forces to unacceptable levels during patient handling manoeuvres, especially on carpet. Significant increases in anterior/posterior shear forces were also found with…	Not applicable	Results are specific to the patient lift system and flooring.	Academic	Original Article	Not applicable	Ceiling-based vs. floor-based patient transfer device; wheel size	No	Yes
Minns (2011)	Yes	United Kingdom	To assess the push-to-start force (termed ‘stiction’ force) and the constant speed force (Vc) for the new flooring [shock-absorbing flooring] and to compare these results with those over regular vinyl flooring.	Controlled experiment	Industrial Setting	Unknown	2	Vinyl overlay, 0.20 cm with Sorbothane underlay, 0.83 cm	Vinyl overlay, 0.20 cm with Plywood underlay	Not applicable	Stiction Force: Push to start force, Constant Speed Force.	The force to overcome the initial resistance and to push at a constant speed was greater over the shock-absorbing flooring than over the 2 mm vinyl. The average increase in the stiction force to overcome the initial pushing force to initiate movement was 22% and the average constant speed force was 16% greater on the shock-absorbing flooring. The decrease of force at constant speed compared with …	Examine effect of wheel size, type and material on pushing forces on different surfaces.	Not applicable	Academic	Original Article	Not applicable	Wheelchair subject weight (92 kg, 102 kg, 115 kg, 125 kg)	No	Yes
Okan (2015)	No	Sweden	To evaluate how the flooring system would affect daily life at a care facility, in regards to effect work environment.	Controlled experiment; Simulation study	Laboratory†	Older Adults, 65+ years [10 (TUG), 10 (questionnaire)]	2	Other novel compliant flooring, thickness not reported	Ordinary floor, thickness not reported	Not applicable	Subjective ratings of staff.	Most participants did not feel any difference between standard floor and compliant floor when walking. No one stated they felt unstable while walking, some thought the softer floor was more comfortable to walk one, and 1 staff member thought it was harder to walk on. Compared to standard floor, rolling resistance from compliant floor for wheelchairs was rated medium-low difference (n = unknown), …	Conduct the same TUG tests with a larger number of participants; Randomize the order of the tests; Blind the flooring type; Use technical equipment to objectively study rolling resistance.	Small sample size; Non-blinded; Time constraints for data collection; Weight of equipment and weight loaded on equipment unknown.	Grey Literature	Thesis/Dissertation	Not applicable	Risk of falling and not a risk of falling (TUG); with and without walker	No	Yes
Rigby (2012)	Yes	United Kingdom & Australia	To contribute to the existing evidence base by exploring the views and experiences of older staff employed in English and Australian hospices and care homes on the physical environment in which they work.	Qualitative Methods	Hospice	Adults, 18-64 years (sample size not reported)	0	Not applicable	Not applicable	Not applicable	Not applicable	Several staff (mostly older female nurses) described the difficulties moving heavy wheeled equipment around the workplace and 4 of the units are fully carpeted, which makes moving beds, (wheeled) hoists, and similar items more difficult. Staff believe a suitable type of flooring was necessary to reduce the physical effort of wheeling equipment across resistant surfaces. There were no instances wh…	Not applicable	Small number of care homes and clinical staff as participants; Non-blinded; Reflective notes vs. writing during observation; Potential bias based on researchers' position as an 'insider' to the health-care profession.	Academic	Original Article	Hygiene of flooring.	Not applicable	No	Yes
Van Derwoude (2003)	Yes	Netherlands	To evaluate a technique of pushing a wheelchair at the level of the handle bars as a method for measuring rolling resistance of wheelchair-user systems under different ﬁeld conditions (e.g. flooring conditions). The magnitude and variation in rolling resistance of 6 different ﬂoor surfaces in a rehabilitation centre was subsequently evaluated with the wheel-chair push technique for the horizontal…	Controlled experiment	Laboratory†	Not reported	4	Low pile carpet, thickness not reported; Other carpet, thickness not reported; Tiles; Tarpaulin; Vinyl	Not applicable	Not applicable	Forces (Fx and Fz).	Tiles and tarpaulin had the lowest rolling resistance, while high piled carpet had the highest values (~3 times higher than tarpaulin). On high pile carpet, it was very difﬁcult to push the wheelchair in a straight line and with a constant velocity. The vertical push force was considerably larger under this surface condition: more than 10% of the horizontal push force, but only 0.3% of the total …	Not applicable	Results can only be applied to this wheelchair/experimenter combination; Only 10% of the field test measurements were included.	Academic	Original Article	Not applicable	Not applicable	No	Yes
Wahlström (2012)	Yes	Sweden	To examine the effect of replacing a 2-mm homogenous vinyl floor with a 4-mm heterogeneous vinyl floor on musculoskeletal symptoms in the lower extremities and low back among female nursing assistants in a geriatric care centre.	Non-randomized control trial	Long-term Care/Nursing Home	Adults, 18-64 years (n = 153)	2	PVC overlay, 0.15 cm with Foam underlay, 0.25 cm	Vinyl, 0.20 cm	24 Months	Pain (low back, hips, knees, and feet); Pain-related disability; Ratings of perceived exertion in the different body regions.	The pain intensity score in the feet of the intervention group had decreased compared with the baseline value at both the 1 year and 2 year follow-up periods.	Determine the effect hard surfaces, soft surfaces and using shoe in-soles have on musculoskeletal symptoms.	Participants not randomized; Flooring differed between the intervention group and the reference group at baseline; Psychological mechanisms could have influenced the results; Exposure was assessed by a single questionnaire item; Results may be bias if workers perform less work while standing/walking after the intervention.	Academic	Original Article	Not applicable	Not applicable	Yes	No
Wynn (2011)	Yes	United Kingdom	To provide a summary of the findings and risk factors associated with typical push/pull tasks observed during a site visit (for HIPHOP flooring study) by measuring forces exerted during performance of typical push-pull tasks, to evaluate the risk of injury and to advise on possible risk reduction measures.	Controlled experiment	Acute Care/Hospital	Unknown (n = 1)	2	Tarkett Omnisport EXCEL, 0.83cm	Vinyl, thickness not reported	Not applicable	Peak starting forces; Peak starting force as a % of L23 risk figures; Average sustaining forces; Average sustaining forces as a % of L23 risk figures.	None of the pushing and pulling operations exceed the risk filter figures for vinyl. Impact absorbing flooring dramatically increased rolling resistance and as a result higher peak forces are required during push/pull (start and sustain the load in motion) suggesting an increased risk of injury, as higher force requirements increase fatigue and contribute to overexertion accidents such as muscle …	Not applicable	1 subject; Lack of documentation about standard operating procedures and manual handling guidance for push/pull operations within the ward (results presented in worst-case scenario to account for this).	Grey Literature	Report	Maintenance of flooring; Hygiene of flooring.	Device pushed (Huntleigh Contoura 880 hospital bed; Anetic Aid QA3 variable height patient trolley; Stryker Prime; Bedside cabinet; DT/7 Medicine trolley; Maxi move passive Patient hoist); Weight pushed (equipment weight vs. loaded)	No	Yes
*A record is a primary theme when if it mainly addresses workplace safety.
†The setting of the study is believed to be in a laboratory, but this was not confirmed in the text.
